# Supplementary material for: (2E)-2-[(3-Methyl-5-phen­oxy-1-phenyl-1H-pyrazol-4-yl)methyl­idene]hydrazinecarbothio­amide
Source: Acta Crystallogr Sect E Struct Rep Online. 2012 Jun 20;68(Pt 7):o2146–7. doi: 10.1107/S1600536812026931 (PMC3393955; doi:10.1107/S1600536812026931)
Supplement: Supplementary file 1 [file e-68-o2146-sup1.cif]

##############################################################################
#                                                                            #
# This CIF contains the data in a paper accepted for publication in          #
# Acta Crystallographica Section E. It conforms to the requirements of       #
# Notes for Authors for Acta Crystallographica Section E, and has been       #
# peer reviewed under the auspices of the IUCr Commission on Journals.       #
#                                                                            #
# Full details of the Crystallographic Information File format               #
# are given in the paper "The Crystallographic Information File (CIF):       #
# a New Standard Archive File for Crystallography" by S. R. Hall, F. H.      #
# Allen and I. D. Brown [Acta Cryst. (1991), A47, 655-685].                  #
#                                                                            #
# The current version of the core CIF dictionary is obtainable from          #
# ftp://ftp.iucr.org/pub/cif_core.dic.                                       #
#                                                                            #
# Software is freely available for graphical display of the structure(s)     #
# in this CIF. For information consult the CIF software page                 #
# http://www.iucr.org/resources/cif/software.                                #
#                                                                            #
# This file may be used for bona fide research purposes within the           #
# scientific community so long as proper attribution is given to the journal # 
# article from which it was obtained.                                        #
#                                                                            #
##############################################################################
data_global
_audit_creation_method     'form.cif (version 2.0)'
_journal_data_validation_number     ?
_journal_date_recd_electronic     2012-06-11
_journal_date_accepted     2012-06-14
_journal_name_full     'Acta Crystallographica, Section E'
_journal_year     2012
_journal_volume     68
_journal_issue      7
_journal_page_first     o2146
_journal_page_last     o2147
_journal_paper_category     QO
_journal_paper_doi     10.1107/S1600536812026931
_journal_coeditor_code     HB6849
_publ_contact_author_name     'Prof. Fun, Hoong-Kun'
_publ_contact_author_address
;
      X-ray Crystallography Unit
      School of Physics
      Universiti Sains Malaysia
      11800 USM, Penang
      MALAYSIA
;
_publ_contact_author_email     'hkfun@usm.my'
_publ_contact_author_fax     '604 6579150'
_publ_contact_author_phone     '604 6533652'
_publ_section_title
;\
(2<i>E</i>)-2-[(3-Methyl-5-phenoxy-1-phenyl-1<i>H</i>-pyrazol-4-yl)methylidene]\
hydrazinecarbothioamide
;
loop_
    _publ_author_name
    _publ_author_footnote
    _publ_author_address
    'Hoong-Kun Fun'
;
      Thomson Reuters ResearcherID: A-3561-2009.
;
;     X-ray Crystallography Unit
      School of Physics
      Universiti Sains Malaysia
      11800 USM, Penang
      Malaysia
;
    'Ching Kheng Quah'
;
      Thomson Reuters ResearcherID: A-5525-2009.
;
;
      X-ray Crystallography Unit
      School of Physics
      Universiti Sains Malaysia
      11800 USM, Penang
      Malaysia
;
    'Shobhitha Shetty' ?
;
      Department of Studies in Chemistry
      Mangalore University
      Mangalagangotri
      Mangalore 574 199
      India
;
    'Balakrishna Kalluraya ' ?
;
      Department of Studies in Chemistry
      Mangalore University
      Mangalagangotri
      Mangalore 574 199
      India
;
    'Nitinchandra' ?
;
      Department of Studies in Chemistry
      Mangalore University
      Mangalagangotri
      Mangalore 574 199
      India
;
data_I
_audit_creation_method     SHELXL-97
_chemical_name_systematic
;
(2<i>E</i>)-2-[(3-Methyl-5-phenoxy-1-phenyl-1<i>H</i>-pyrazol-4-
yl)methylidene]hydrazinecarbothioamide
;
_chemical_name_common     ?
_chemical_formula_moiety     'C18 H17 N5 O S'
_chemical_formula_sum     'C18 H17 N5 O S'
_chemical_formula_iupac     'C18 H17 N5 O S'
_chemical_formula_weight     351.43
_chemical_melting_point     ?
_symmetry_cell_setting     monoclinic
_symmetry_space_group_name_H-M     'P 21/n'
_symmetry_space_group_name_Hall     '-P 2yn'
loop_
    _symmetry_equiv_pos_as_xyz
    'x, y, z'
    '-x+1/2, y+1/2, -z+1/2'
    '-x, -y, -z'
    'x-1/2, -y-1/2, z-1/2'
_cell_length_a     8.82800(10)
_cell_length_b     10.8519(2)
_cell_length_c     17.7353(2)
_cell_angle_alpha     90.00
_cell_angle_beta     94.3790(10)
_cell_angle_gamma     90.00
_cell_volume     1694.09(4)
_cell_formula_units_Z     4
_cell_measurement_reflns_used     5058
_cell_measurement_theta_min     2.30
_cell_measurement_theta_max     32.37
_cell_measurement_temperature     100
_exptl_crystal_description     'block'
_exptl_crystal_colour     'pink'
_exptl_crystal_size_max     0.293
_exptl_crystal_size_mid     0.27
_exptl_crystal_size_min     0.223
_exptl_crystal_density_diffrn     1.378
_exptl_crystal_density_meas     ?
_exptl_crystal_density_method     'not measured'
_exptl_crystal_F_000     736
_exptl_absorpt_coefficient_mu     0.208
_exptl_absorpt_correction_type     multi-scan
_exptl_absorpt_process_details     '(<i>SADABS</i>; Bruker, 2009)'
_exptl_absorpt_correction_T_min     0.9416
_exptl_absorpt_correction_T_max     0.9551
_exptl_special_details
;
The crystal was placed in the cold stream of an Oxford Cryosystems
Cobra open-flow nitrogen cryostat (Cosier & Glazer, 1986) operating
at 100.0 (1) K.
;
_diffrn_ambient_temperature     100
_diffrn_radiation_type     MoK\a
_diffrn_radiation_wavelength     0.71073
_diffrn_radiation_source     'fine-focus sealed tube'
_diffrn_radiation_monochromator     graphite
_diffrn_measurement_device_type     'Bruker SMART APEXII CCD'
_diffrn_measurement_method     '\f and \w scans'
_diffrn_detector_area_resol_mean     ?
_diffrn_reflns_number     18467
_diffrn_reflns_av_R_equivalents     0.0415
_diffrn_reflns_av_sigmaI/netI     0.0419
_diffrn_reflns_theta_min     2.20
_diffrn_reflns_theta_max     30.00
_diffrn_reflns_theta_full     30.00
_diffrn_measured_fraction_theta_max     0.999
_diffrn_measured_fraction_theta_full     0.999
_diffrn_reflns_limit_h_min     -12
_diffrn_reflns_limit_h_max     12
_diffrn_reflns_limit_k_min     -15
_diffrn_reflns_limit_k_max     15
_diffrn_reflns_limit_l_min     -22
_diffrn_reflns_limit_l_max     24
_diffrn_standards_number     0
_diffrn_standards_interval_count     .
_diffrn_standards_interval_time     .
_diffrn_standards_decay_%     ?
_refine_special_details
;
 Refinement of F^2^ against ALL reflections.  The weighted R-factor wR and
 goodness of fit S are based on F^2^, conventional R-factors R are based
 on F, with F set to zero for negative F^2^. The threshold expression of
 F^2^ > 2sigma(F^2^) is used only for calculating R-factors(gt) etc. and is
 not relevant to the choice of reflections for refinement.  R-factors based
 on F^2^ are statistically about twice as large as those based on F, and R-
 factors based on ALL data will be even larger.
;
_reflns_number_total     4948
_reflns_number_gt     3879
_reflns_threshold_expression     I>2\s(I)
_refine_ls_structure_factor_coef     Fsqd
_refine_ls_matrix_type     full
_refine_ls_R_factor_all     0.0649
_refine_ls_R_factor_gt     0.0461
_refine_ls_wR_factor_gt     0.1033
_refine_ls_wR_factor_ref     0.1131
_refine_ls_goodness_of_fit_ref     1.058
_refine_ls_restrained_S_all     1.043
_refine_ls_number_reflns     4948
_refine_ls_number_parameters     294
_refine_ls_number_restraints     216
_refine_ls_hydrogen_treatment     mixed
_refine_ls_weighting_scheme     calc
_refine_ls_weighting_details
         'calc w=1/[\s^2^(Fo^2^)+(0.0482P)^2^+0.7836P] where P=(Fo^2^+2Fc^2^)/3'
_atom_sites_solution_hydrogens     geom
_atom_sites_solution_primary     direct
_atom_sites_solution_secondary     difmap
_refine_ls_shift/su_max     0.001
_refine_ls_shift/su_mean     0.001
_refine_diff_density_max     0.429
_refine_diff_density_min     -0.262
_refine_ls_extinction_method     none
_refine_ls_extinction_coef     ?
loop_
    _atom_type_symbol
    _atom_type_description
    _atom_type_scat_dispersion_real
    _atom_type_scat_dispersion_imag
    _atom_type_scat_source
    'C' 'C' 0.0033 0.0016
                         'International Tables Vol C Tables 4.2.6.8 and 6.1.1.4'
    'H' 'H' 0.0000 0.0000
                         'International Tables Vol C Tables 4.2.6.8 and 6.1.1.4'
    'N' 'N' 0.0061 0.0033
                         'International Tables Vol C Tables 4.2.6.8 and 6.1.1.4'
    'O' 'O' 0.0106 0.0060
                         'International Tables Vol C Tables 4.2.6.8 and 6.1.1.4'
    'S' 'S' 0.1246 0.1234
                         'International Tables Vol C Tables 4.2.6.8 and 6.1.1.4'
_computing_data_collection     'APEX2 (Bruker, 2009)'
_computing_cell_refinement     'SAINT (Bruker, 2009)'
_computing_data_reduction     'SAINT (Bruker, 2009)'
_computing_structure_solution     'SHELXTL (Sheldrick, 2008)'
_computing_structure_refinement     'SHELXTL (Sheldrick, 2008)'
_computing_molecular_graphics     'SHELXTL (Sheldrick, 2008)'
_computing_publication_material
                             'SHELXTL (Sheldrick, 2008) and PLATON (Spek, 2009)'
loop_
    _atom_site_type_symbol
    _atom_site_label
    _atom_site_fract_x
    _atom_site_fract_y
    _atom_site_fract_z
    _atom_site_U_iso_or_equiv
    _atom_site_adp_type
    _atom_site_calc_flag
    _atom_site_refinement_flags
    _atom_site_occupancy
    _atom_site_symmetry_multiplicity
    _atom_site_disorder_assembly
    _atom_site_disorder_group
    S S1 1.02274(4) 0.97510(4) 1.12626(2) 0.01906(10) Uani d . 1 1 . .
    O O1 0.32416(12) 0.80260(10) 1.01785(6) 0.0171(2) Uani d . 1 1 . .
    N N1 0.75067(17) 0.87882(14) 1.14880(8) 0.0208(3) Uani d . 1 1 . .
    N N2 0.78833(15) 0.93939(12) 1.02818(7) 0.0168(3) Uani d . 1 1 . .
    N N3 0.64788(14) 0.89082(12) 1.00657(7) 0.0169(3) Uani d . 1 1 . .
    N N4 0.24554(14) 0.73854(11) 0.89336(7) 0.0153(2) Uani d . 1 1 . .
    N N5 0.29680(15) 0.73976(12) 0.82182(7) 0.0182(3) Uani d . 1 1 A .
    C C1 0.84379(17) 0.92800(13) 1.10068(8) 0.0160(3) Uani d . 1 1 . .
    C C2 0.61467(17) 0.88237(14) 0.93528(9) 0.0179(3) Uani d . 1 1 A .
    H H2A 0.6840 0.9127 0.9013 0.022 Uiso calc R 1 1 . .
    C C3 0.47312(17) 0.82734(14) 0.90555(8) 0.0163(3) Uani d . 1 1 . .
    C C4 0.35025(17) 0.78988(13) 0.94386(8) 0.0151(3) Uani d . 1 1 A .
    C C5 0.43228(18) 0.79306(14) 0.82963(8) 0.0183(3) Uani d . 1 1 A .
    C C6 0.40260(17) 0.72594(14) 1.07080(8) 0.0155(3) Uani d . 1 1 . .
    C C7 0.50846(17) 0.63938(14) 1.05158(8) 0.0167(3) Uani d . 1 1 . .
    H H7A 0.5306 0.6288 1.0004 0.020 Uiso calc R 1 1 . .
    C C8 0.58163(19) 0.56845(15) 1.10841(9) 0.0207(3) Uani d . 1 1 . .
    H H8A 0.6548 0.5090 1.0961 0.025 Uiso calc R 1 1 . .
    C C9 0.5488(2) 0.58360(16) 1.18318(9) 0.0250(4) Uani d . 1 1 . .
    H H9A 0.5994 0.5350 1.2219 0.030 Uiso calc R 1 1 . .
    C C10 0.4411(2) 0.67053(17) 1.20104(9) 0.0269(4) Uani d . 1 1 . .
    H H10A 0.4180 0.6807 1.2521 0.032 Uiso calc R 1 1 . .
    C C11 0.36739(19) 0.74238(16) 1.14485(9) 0.0219(3) Uani d . 1 1 . .
    H H11A 0.2941 0.8018 1.1570 0.026 Uiso calc R 1 1 . .
    C C12 0.1022(18) 0.687(2) 0.9077(9) 0.0163(15) Uani d PDU 0.50(2) 1 A 1
    C C13 0.0307(13) 0.7157(11) 0.9729(7) 0.0168(12) Uani d PDU 0.50(2) 1 A 1
    H H13A 0.0743 0.7740 1.0082 0.020 Uiso calc PR 0.50(2) 1 A 1
    C C14 -0.1050(15) 0.6578(12) 0.9854(7) 0.0217(13) Uani d PDU 0.50(2) 1 A 1
    H H14A -0.1526 0.6748 1.0305 0.026 Uiso calc PR 0.50(2) 1 A 1
    C C15 -0.1725(12) 0.5757(10) 0.9335(7) 0.0263(15) Uani d PDU 0.50(2) 1 A 1
    H H15A -0.2656 0.5368 0.9431 0.032 Uiso calc PR 0.50(2) 1 A 1
    C C16 -0.1035(11) 0.5501(10) 0.8673(6) 0.0301(15) Uani d PDU 0.50(2) 1 A 1
    H H16A -0.1515 0.4966 0.8304 0.036 Uiso calc PR 0.50(2) 1 A 1
    C C17 0.0365(12) 0.6033(10) 0.8553(6) 0.0248(15) Uani d PDU 0.50(2) 1 A 1
    H H17A 0.0869 0.5825 0.8116 0.030 Uiso calc PR 0.50(2) 1 A 1
    C C12X 0.0983(19) 0.683(2) 0.9013(9) 0.0186(16) Uani d PDU 0.50(2) 1 A 2
    C C13X 0.0278(15) 0.6967(13) 0.9686(8) 0.0259(17) Uani d PDU 0.50(2) 1 A 2
    H H13B 0.0763 0.7409 1.0099 0.031 Uiso calc PR 0.50(2) 1 A 2
    C C14X -0.1156(15) 0.6440(14) 0.9742(8) 0.0276(16) Uani d PDU 0.50(2) 1 A 2
    H H14B -0.1636 0.6502 1.0202 0.033 Uiso calc PR 0.50(2) 1 A 2
    C C15X -0.1871(12) 0.5835(11) 0.9137(7) 0.0286(15) Uani d PDU 0.50(2) 1 A 2
    H H15B -0.2846 0.5481 0.9177 0.034 Uiso calc PR 0.50(2) 1 A 2
    C C16X -0.1171(11) 0.5744(9) 0.8473(7) 0.0304(14) Uani d PDU 0.50(2) 1 A 2
    H H16B -0.1681 0.5338 0.8052 0.036 Uiso calc PR 0.50(2) 1 A 2
    C C17X 0.0263(12) 0.6231(11) 0.8405(6) 0.0244(15) Uani d PDU 0.50(2) 1 A 2
    H H17B 0.0741 0.6150 0.7946 0.029 Uiso calc PR 0.50(2) 1 A 2
    C C18 0.5243(2) 0.80836(19) 0.76296(10) 0.0300(4) Uani d . 1 1 . .
    H H18A 0.4574 0.8316 0.7186 0.045 Uiso calc R 1 1 A .
    H H18B 0.5754 0.7305 0.7529 0.045 Uiso calc R 1 1 . .
    H H18C 0.6004 0.8730 0.7736 0.045 Uiso calc R 1 1 . .
    H H2N1 0.669(2) 0.8510(18) 1.1330(11) 0.025(5) Uiso d . 1 1 . .
    H H1N1 0.781(2) 0.8649(19) 1.1957(12) 0.030(5) Uiso d . 1 1 . .
    H H1N2 0.850(2) 0.9640(19) 0.9934(12) 0.032(6) Uiso d . 1 1 . .
loop_
    _atom_site_aniso_label
    _atom_site_aniso_U_11
    _atom_site_aniso_U_22
    _atom_site_aniso_U_33
    _atom_site_aniso_U_12
    _atom_site_aniso_U_13
    _atom_site_aniso_U_23
    S1 0.01562(19) 0.0281(2) 0.01348(17) -0.00380(15) 0.00110(13) -0.00271(14)
    O1 0.0174(5) 0.0224(5) 0.0119(5) 0.0045(4) 0.0031(4) 0.0019(4)
    N1 0.0161(7) 0.0320(8) 0.0139(6) -0.0047(6) -0.0007(5) 0.0019(5)
    N2 0.0146(6) 0.0214(6) 0.0144(6) -0.0043(5) 0.0004(5) 0.0009(5)
    N3 0.0129(6) 0.0199(6) 0.0177(6) -0.0019(5) -0.0005(5) 0.0006(5)
    N4 0.0130(6) 0.0199(6) 0.0133(6) -0.0011(5) 0.0022(5) 0.0012(5)
    N5 0.0162(6) 0.0260(7) 0.0125(6) -0.0030(5) 0.0020(5) 0.0012(5)
    C1 0.0166(7) 0.0167(7) 0.0147(7) 0.0011(6) 0.0020(5) -0.0023(5)
    C2 0.0147(7) 0.0230(7) 0.0164(7) -0.0027(6) 0.0033(6) 0.0012(6)
    C3 0.0150(7) 0.0209(7) 0.0129(6) -0.0018(6) -0.0002(5) 0.0023(5)
    C4 0.0143(7) 0.0176(7) 0.0136(6) 0.0018(5) 0.0012(5) 0.0020(5)
    C5 0.0164(7) 0.0234(7) 0.0149(7) -0.0034(6) 0.0008(6) 0.0021(6)
    C6 0.0149(7) 0.0183(7) 0.0135(6) -0.0019(5) 0.0020(5) 0.0035(5)
    C7 0.0165(7) 0.0194(7) 0.0148(7) -0.0020(6) 0.0039(6) 0.0013(5)
    C8 0.0187(8) 0.0206(7) 0.0229(8) 0.0009(6) 0.0024(6) 0.0039(6)
    C9 0.0234(8) 0.0315(9) 0.0200(8) 0.0017(7) 0.0005(6) 0.0102(7)
    C10 0.0271(9) 0.0397(10) 0.0146(7) 0.0023(7) 0.0054(6) 0.0069(7)
    C11 0.0204(8) 0.0300(8) 0.0160(7) 0.0036(7) 0.0062(6) 0.0018(6)
    C12 0.011(2) 0.016(2) 0.021(3) -0.001(2) -0.003(2) -0.002(2)
    C13 0.013(2) 0.013(3) 0.026(2) -0.0041(17) 0.0103(18) -0.0068(17)
    C14 0.020(2) 0.016(2) 0.030(3) -0.0049(17) 0.006(2) -0.0092(19)
    C15 0.020(3) 0.023(2) 0.038(3) -0.0064(19) 0.015(3) -0.009(3)
    C16 0.023(2) 0.031(3) 0.038(3) -0.014(2) 0.007(2) -0.012(2)
    C17 0.020(2) 0.029(3) 0.026(3) -0.004(2) 0.010(2) -0.007(2)
    C12X 0.011(3) 0.021(3) 0.025(3) -0.001(2) 0.008(3) 0.003(2)
    C13X 0.025(2) 0.024(4) 0.028(3) -0.004(2) -0.001(2) -0.003(2)
    C14X 0.018(3) 0.031(4) 0.035(3) -0.005(2) 0.013(3) -0.003(3)
    C15X 0.016(2) 0.031(2) 0.040(4) -0.0073(18) 0.007(3) -0.006(3)
    C16X 0.024(2) 0.031(3) 0.036(3) -0.006(2) 0.009(2) -0.011(2)
    C17X 0.017(2) 0.030(3) 0.026(3) -0.007(2) 0.004(2) -0.005(2)
    C18 0.0265(9) 0.0471(11) 0.0170(8) -0.0129(8) 0.0061(7) 0.0001(7)
_geom_special_details
;
 All esds (except the esd in the dihedral angle between two l.s. planes)
 are estimated using the full covariance matrix.  The cell esds are taken
 into account individually in the estimation of esds in distances, angles
 and torsion angles; correlations between esds in cell parameters are only
 used when they are defined by crystal symmetry.  An approximate (isotropic)
 treatment of cell esds is used for estimating esds involving l.s. planes.
;
loop_
    _geom_bond_atom_site_label_1
    _geom_bond_atom_site_label_2
    _geom_bond_site_symmetry_2
    _geom_bond_distance
    _geom_bond_publ_flag
    S1 C1 . 1.6892(16) ?
    O1 C4 . 1.3566(17) ?
    O1 C6 . 1.3979(17) ?
    N1 C1 . 1.340(2) ?
    N1 H2N1 . 0.81(2) ?
    N1 H1N1 . 0.87(2) ?
    N2 C1 . 1.3461(19) ?
    N2 N3 . 1.3746(18) ?
    N2 H1N2 . 0.89(2) ?
    N3 C2 . 1.2792(19) ?
    N4 C4 . 1.3567(19) ?
    N4 N5 . 1.3793(17) ?
    N4 C12 . 1.423(13) ?
    N4 C12X . 1.447(12) ?
    N5 C5 . 1.326(2) ?
    C2 C3 . 1.448(2) ?
    C2 H2A . 0.9500 ?
    C3 C4 . 1.384(2) ?
    C3 C5 . 1.417(2) ?
    C5 C18 . 1.494(2) ?
    C6 C11 . 1.384(2) ?
    C6 C7 . 1.386(2) ?
    C7 C8 . 1.388(2) ?
    C7 H7A . 0.9500 ?
    C8 C9 . 1.389(2) ?
    C8 H8A . 0.9500 ?
    C9 C10 . 1.393(2) ?
    C9 H9A . 0.9500 ?
    C10 C11 . 1.388(2) ?
    C10 H10A . 0.9500 ?
    C11 H11A . 0.9500 ?
    C12 C13 . 1.395(9) ?
    C12 C17 . 1.395(10) ?
    C13 C14 . 1.385(9) ?
    C13 H13A . 0.9500 ?
    C14 C15 . 1.382(8) ?
    C14 H14A . 0.9500 ?
    C15 C16 . 1.393(8) ?
    C15 H15A . 0.9500 ?
    C16 C17 . 1.395(8) ?
    C16 H16A . 0.9500 ?
    C17 H17A . 0.9500 ?
    C12X C17X . 1.375(10) ?
    C12X C13X . 1.395(10) ?
    C13X C14X . 1.400(9) ?
    C13X H13B . 0.9500 ?
    C14X C15X . 1.370(8) ?
    C14X H14B . 0.9500 ?
    C15X C16X . 1.375(8) ?
    C15X H15B . 0.9500 ?
    C16X C17X . 1.386(9) ?
    C16X H16B . 0.9500 ?
    C17X H17B . 0.9500 ?
    C18 H18A . 0.9800 ?
    C18 H18B . 0.9800 ?
    C18 H18C . 0.9800 ?
loop_
    _geom_angle_atom_site_label_1
    _geom_angle_atom_site_label_2
    _geom_angle_atom_site_label_3
    _geom_angle_site_symmetry_1
    _geom_angle_site_symmetry_3
    _geom_angle
    _geom_angle_publ_flag
    C4 O1 C6 . . 118.51(11) ?
    C1 N1 H2N1 . . 119.9(14) ?
    C1 N1 H1N1 . . 121.4(14) ?
    H2N1 N1 H1N1 . . 118(2) ?
    C1 N2 N3 . . 119.05(13) ?
    C1 N2 H1N2 . . 119.5(14) ?
    N3 N2 H1N2 . . 120.2(14) ?
    C2 N3 N2 . . 115.90(13) ?
    C4 N4 N5 . . 110.39(12) ?
    C4 N4 C12 . . 127.8(6) ?
    N5 N4 C12 . . 121.8(5) ?
    C4 N4 C12X . . 132.6(6) ?
    N5 N4 C12X . . 117.0(6) ?
    C12 N4 C12X . . 4.8(10) ?
    C5 N5 N4 . . 105.35(12) ?
    N1 C1 N2 . . 116.66(14) ?
    N1 C1 S1 . . 123.78(12) ?
    N2 C1 S1 . . 119.56(12) ?
    N3 C2 C3 . . 121.06(14) ?
    N3 C2 H2A . . 119.5 ?
    C3 C2 H2A . . 119.5 ?
    C4 C3 C5 . . 103.72(13) ?
    C4 C3 C2 . . 129.01(14) ?
    C5 C3 C2 . . 127.19(14) ?
    O1 C4 N4 . . 121.53(13) ?
    O1 C4 C3 . . 129.96(14) ?
    N4 C4 C3 . . 108.46(13) ?
    N5 C5 C3 . . 112.08(14) ?
    N5 C5 C18 . . 120.41(14) ?
    C3 C5 C18 . . 127.50(14) ?
    C11 C6 C7 . . 121.69(14) ?
    C11 C6 O1 . . 115.15(13) ?
    C7 C6 O1 . . 123.15(13) ?
    C6 C7 C8 . . 118.85(14) ?
    C6 C7 H7A . . 120.6 ?
    C8 C7 H7A . . 120.6 ?
    C7 C8 C9 . . 120.55(15) ?
    C7 C8 H8A . . 119.7 ?
    C9 C8 H8A . . 119.7 ?
    C8 C9 C10 . . 119.56(15) ?
    C8 C9 H9A . . 120.2 ?
    C10 C9 H9A . . 120.2 ?
    C11 C10 C9 . . 120.53(15) ?
    C11 C10 H10A . . 119.7 ?
    C9 C10 H10A . . 119.7 ?
    C6 C11 C10 . . 118.82(15) ?
    C6 C11 H11A . . 120.6 ?
    C10 C11 H11A . . 120.6 ?
    C13 C12 C17 . . 120.4(9) ?
    C13 C12 N4 . . 121.8(8) ?
    C17 C12 N4 . . 117.8(9) ?
    C14 C13 C12 . . 118.9(8) ?
    C14 C13 H13A . . 120.6 ?
    C12 C13 H13A . . 120.6 ?
    C15 C14 C13 . . 121.4(8) ?
    C15 C14 H14A . . 119.3 ?
    C13 C14 H14A . . 119.3 ?
    C14 C15 C16 . . 119.7(8) ?
    C14 C15 H15A . . 120.1 ?
    C16 C15 H15A . . 120.1 ?
    C15 C16 C17 . . 119.7(7) ?
    C15 C16 H16A . . 120.1 ?
    C17 C16 H16A . . 120.1 ?
    C16 C17 C12 . . 119.8(8) ?
    C16 C17 H17A . . 120.1 ?
    C12 C17 H17A . . 120.1 ?
    C17X C12X C13X . . 120.6(10) ?
    C17X C12X N4 . . 119.1(9) ?
    C13X C12X N4 . . 120.3(9) ?
    C12X C13X C14X . . 119.0(9) ?
    C12X C13X H13B . . 120.5 ?
    C14X C13X H13B . . 120.5 ?
    C15X C14X C13X . . 120.3(9) ?
    C15X C14X H14B . . 119.8 ?
    C13X C14X H14B . . 119.8 ?
    C14X C15X C16X . . 119.7(8) ?
    C14X C15X H15B . . 120.1 ?
    C16X C15X H15B . . 120.1 ?
    C15X C16X C17X . . 121.3(7) ?
    C15X C16X H16B . . 119.4 ?
    C17X C16X H16B . . 119.4 ?
    C12X C17X C16X . . 119.0(8) ?
    C12X C17X H17B . . 120.5 ?
    C16X C17X H17B . . 120.5 ?
    C5 C18 H18A . . 109.5 ?
    C5 C18 H18B . . 109.5 ?
    H18A C18 H18B . . 109.5 ?
    C5 C18 H18C . . 109.5 ?
    H18A C18 H18C . . 109.5 ?
    H18B C18 H18C . . 109.5 ?
loop_
    _geom_torsion_atom_site_label_1
    _geom_torsion_atom_site_label_2
    _geom_torsion_atom_site_label_3
    _geom_torsion_atom_site_label_4
    _geom_torsion_site_symmetry_1
    _geom_torsion_site_symmetry_2
    _geom_torsion_site_symmetry_3
    _geom_torsion_site_symmetry_4
    _geom_torsion
    _geom_torsion_publ_flag
    C1 N2 N3 C2 . . . . -166.48(14) ?
    C4 N4 N5 C5 . . . . -0.51(16) ?
    C12 N4 N5 C5 . . . . -179.7(12) ?
    C12X N4 N5 C5 . . . . -179.4(12) ?
    N3 N2 C1 N1 . . . . -5.8(2) ?
    N3 N2 C1 S1 . . . . 174.23(10) ?
    N2 N3 C2 C3 . . . . 177.04(13) ?
    N3 C2 C3 C4 . . . . 7.7(3) ?
    N3 C2 C3 C5 . . . . -168.53(16) ?
    C6 O1 C4 N4 . . . . 107.65(16) ?
    C6 O1 C4 C3 . . . . -75.5(2) ?
    N5 N4 C4 O1 . . . . 178.07(12) ?
    C12 N4 C4 O1 . . . . -2.8(13) ?
    C12X N4 C4 O1 . . . . -3.3(14) ?
    N5 N4 C4 C3 . . . . 0.62(17) ?
    C12 N4 C4 C3 . . . . 179.7(13) ?
    C12X N4 C4 C3 . . . . 179.3(14) ?
    C5 C3 C4 O1 . . . . -177.63(15) ?
    C2 C3 C4 O1 . . . . 5.5(3) ?
    C5 C3 C4 N4 . . . . -0.45(16) ?
    C2 C3 C4 N4 . . . . -177.34(15) ?
    N4 N5 C5 C3 . . . . 0.21(17) ?
    N4 N5 C5 C18 . . . . 178.89(15) ?
    C4 C3 C5 N5 . . . . 0.15(18) ?
    C2 C3 C5 N5 . . . . 177.11(15) ?
    C4 C3 C5 C18 . . . . -178.41(16) ?
    C2 C3 C5 C18 . . . . -1.5(3) ?
    C4 O1 C6 C11 . . . . -178.56(14) ?
    C4 O1 C6 C7 . . . . 1.5(2) ?
    C11 C6 C7 C8 . . . . -0.6(2) ?
    O1 C6 C7 C8 . . . . 179.31(14) ?
    C6 C7 C8 C9 . . . . 0.3(2) ?
    C7 C8 C9 C10 . . . . 0.2(3) ?
    C8 C9 C10 C11 . . . . -0.4(3) ?
    C7 C6 C11 C10 . . . . 0.4(2) ?
    O1 C6 C11 C10 . . . . -179.52(15) ?
    C9 C10 C11 C6 . . . . 0.1(3) ?
    C4 N4 C12 C13 . . . . 20(3) ?
    N5 N4 C12 C13 . . . . -161.4(14) ?
    C12X N4 C12 C13 . . . .  -16E1(3)
                                     ?
    C4 N4 C12 C17 . . . . -158.3(11) ?
    N5 N4 C12 C17 . . . . 21(2) ?
    C12X N4 C12 C17 . . . .  2E1(2)
                                   ?
    C17 C12 C13 C14 . . . . 1(3) ?
    N4 C12 C13 C14 . . . . -176.7(16) ?
    C12 C13 C14 C15 . . . . -2(2) ?
    C13 C14 C15 C16 . . . . 0.0(18) ?
    C14 C15 C16 C17 . . . . 2.8(13) ?
    C15 C16 C17 C12 . . . . -3.7(16) ?
    C13 C12 C17 C16 . . . . 2(3) ?
    N4 C12 C17 C16 . . . . 179.6(13) ?
    C4 N4 C12X C17X . . . . -171.0(11) ?
    N5 N4 C12X C17X . . . . 8(2) ?
    C12 N4 C12X C17X . . . .  -18E1(3)
                                      ?
    C4 N4 C12X C13X . . . . 12(3) ?
    N5 N4 C12X C13X . . . . -169.3(15) ?
    C12 N4 C12X C13X . . . . 1E1(2)
                                   ?
    C17X C12X C13X C14X . . . . 2(3) ?
    N4 C12X C13X C14X . . . . 179.0(16) ?
    C12X C13X C14X C15X . . . . -2(2) ?
    C13X C14X C15X C16X . . . . 0.2(19) ?
    C14X C15X C16X C17X . . . . 1.3(14) ?
    C13X C12X C17X C16X . . . . -1(3) ?
    N4 C12X C17X C16X . . . . -177.6(14) ?
    C15X C16X C17X C12X . . . . -1.0(17) ?
loop_
    _geom_hbond_atom_site_label_D
    _geom_hbond_atom_site_label_H
    _geom_hbond_atom_site_label_A
    _geom_hbond_site_symmetry_A
    _geom_hbond_distance_DH
    _geom_hbond_distance_HA
    _geom_hbond_distance_DA
    _geom_hbond_angle_DHA
    _geom_hbond_publ_flag
    N1 H1N1 N5 4_676 0.87(2) 2.50(2) 3.3237(19) 158.1(18) yes
    N2 H1N2 S1 3_777 0.89(2) 2.56(2) 3.4414(13) 167.7(17) yes
    C13 H13A O1 . 0.95 2.22 2.814(12) 120 yes
    C13 H13B O1 . 0.79 2.28 2.814(12) 125 yes
_iucr_refine_instructions_details
;
TITL bk127_0m in P2(1)/n (100K)
CELL 0.71073   8.8280  10.8519  17.7353  90.000  94.379  90.000
ZERR    4.00   0.0001   0.0002   0.0002   0.000   0.001   0.000
LATT  1
SYMM 0.5-X, 0.5+Y, 0.5-Z
SFAC C H N O S
UNIT 72 68 20 4 4
TEMP -173.000
SIZE 0.223 0.27 0.293
L.S. 10
BOND $H
FMAP 2 1 60
PLAN 20
OMIT -4 60
SIMU 0.01 C12 > C17X
DELU 0.01 C12 > C17X
ACTA
CONF
WGHT      0.0482      0.7836
FVAR       0.51444   0.50245
S1    5    1.022741    0.975104    1.126261    11.00000    0.01562    0.02808 =
         0.01349   -0.00271    0.00110   -0.00380
O1    4    0.324164    0.802596    1.017853    11.00000    0.01738    0.02242 =
         0.01185    0.00191    0.00311    0.00451
N1    3    0.750666    0.878823    1.148800    11.00000    0.01612    0.03204 =
         0.01391    0.00189   -0.00068   -0.00473
N2    3    0.788329    0.939391    1.028180    11.00000    0.01462    0.02138 =
         0.01436    0.00094    0.00043   -0.00431
N3    3    0.647882    0.890817    1.006574    11.00000    0.01288    0.01985 =
         0.01768    0.00060   -0.00050   -0.00193
N4    3    0.245538    0.738541    0.893363    11.00000    0.01298    0.01988 =
         0.01334    0.00124    0.00217   -0.00107
N5    3    0.296801    0.739761    0.821821    11.00000    0.01623    0.02599 =
         0.01248    0.00123    0.00197   -0.00301
C1    1    0.843794    0.927999    1.100677    11.00000    0.01661    0.01670 =
         0.01467   -0.00235    0.00197    0.00110
C2    1    0.614671    0.882370    0.935283    11.00000    0.01470    0.02305 =
         0.01642    0.00117    0.00328   -0.00270
AFIX  43
H2A   2    0.684013    0.912697    0.901305    11.00000   -1.20000
AFIX   0
C3    1    0.473122    0.827342    0.905553    11.00000    0.01500    0.02089 =
         0.01288    0.00231   -0.00020   -0.00178
C4    1    0.350252    0.789884    0.943860    11.00000    0.01431    0.01759 =
         0.01355    0.00196    0.00115    0.00185
C5    1    0.432279    0.793061    0.829633    11.00000    0.01639    0.02344 =
         0.01491    0.00214    0.00080   -0.00335
C6    1    0.402601    0.725937    1.070801    11.00000    0.01494    0.01825 =
         0.01354    0.00347    0.00203   -0.00190
C7    1    0.508461    0.639376    1.051579    11.00000    0.01646    0.01937 =
         0.01481    0.00131    0.00385   -0.00200
AFIX  43
H7A   2    0.530559    0.628774    1.000391    11.00000   -1.20000
AFIX   0
C8    1    0.581630    0.568449    1.108411    11.00000    0.01871    0.02056 =
         0.02286    0.00394    0.00237    0.00094
AFIX  43
H8A   2    0.654801    0.509039    1.096059    11.00000   -1.20000
AFIX   0
C9    1    0.548770    0.583602    1.183181    11.00000    0.02344    0.03152 =
         0.02001    0.01015    0.00050    0.00174
AFIX  43
H9A   2    0.599393    0.534993    1.221893    11.00000   -1.20000
AFIX   0
C10   1    0.441109    0.670534    1.201040    11.00000    0.02709    0.03971 =
         0.01463    0.00687    0.00541    0.00229
AFIX  43
H10A  2    0.417952    0.680729    1.252104    11.00000   -1.20000
AFIX   0
C11   1    0.367389    0.742382    1.144846    11.00000    0.02037    0.02996 =
         0.01599    0.00183    0.00618    0.00362
AFIX  43
H11A  2    0.294056    0.801798    1.156987    11.00000   -1.20000
AFIX   0
PART   1
C12   1    0.102219    0.687196    0.907688    21.00000    0.01134    0.01584 =
         0.02113   -0.00235   -0.00279   -0.00058
C13   1    0.030682    0.715735    0.972940    21.00000    0.01273    0.01330 =
         0.02582   -0.00678    0.01033   -0.00410
AFIX  43
H13A  2    0.074252    0.773959    1.008249    21.00000   -1.20000
AFIX   0
C14   1   -0.104958    0.657755    0.985395    21.00000    0.01984    0.01584 =
         0.03024   -0.00922    0.00636   -0.00488
AFIX  43
H14A  2   -0.152574    0.674773    1.030514    21.00000   -1.20000
AFIX   0
C15   1   -0.172486    0.575653    0.933549    21.00000    0.01974    0.02266 =
         0.03846   -0.00924    0.01508   -0.00637
AFIX  43
H15A  2   -0.265566    0.536837    0.943088    21.00000   -1.20000
AFIX   0
C16   1   -0.103450    0.550102    0.867272    21.00000    0.02258    0.03055 =
         0.03799   -0.01203    0.00711   -0.01433
AFIX  43
H16A  2   -0.151504    0.496638    0.830371    21.00000   -1.20000
AFIX   0
C17   1    0.036522    0.603307    0.855275    21.00000    0.02009    0.02909 =
         0.02641   -0.00712    0.00964   -0.00378
AFIX  43
H17A  2    0.086942    0.582500    0.811574    21.00000   -1.20000
AFIX   0
SAME C12 > C17
PART   2
C12X  1    0.098347    0.683446    0.901309   -21.00000    0.01076    0.02087 =
         0.02515    0.00339    0.00844   -0.00091
C13X  1    0.027751    0.696723    0.968563   -21.00000    0.02464    0.02428 =
         0.02828   -0.00312   -0.00144   -0.00400
AFIX  43
H13B  2    0.076265    0.740862    1.009905   -21.00000   -1.20000
AFIX   0
C14X  1   -0.115636    0.644036    0.974221   -21.00000    0.01820    0.03100 =
         0.03535   -0.00317    0.01327   -0.00481
AFIX  43
H14B  2   -0.163627    0.650250    1.020225   -21.00000   -1.20000
AFIX   0
C15X  1   -0.187110    0.583543    0.913724   -21.00000    0.01581    0.03086 =
         0.03994   -0.00641    0.00717   -0.00734
AFIX  43
H15B  2   -0.284586    0.548094    0.917656   -21.00000   -1.20000
AFIX   0
C16X  1   -0.117134    0.574355    0.847271   -21.00000    0.02439    0.03148 =
         0.03626   -0.01075    0.00883   -0.00572
AFIX  43
H16B  2   -0.168098    0.533783    0.805170   -21.00000   -1.20000
AFIX   0
C17X  1    0.026291    0.623142    0.840546   -21.00000    0.01725    0.02990 =
         0.02632   -0.00479    0.00389   -0.00733
AFIX  43
H17B  2    0.074118    0.615024    0.794603   -21.00000   -1.20000
AFIX   0
PART   0
C18   1    0.524281    0.808363    0.762964    11.00000    0.02646    0.04714 =
         0.01697    0.00009    0.00613   -0.01294
AFIX 137
H18A  2    0.457383    0.831568    0.718596    11.00000   -1.50000
H18B  2    0.575381    0.730548    0.752944    11.00000   -1.50000
H18C  2    0.600430    0.873011    0.773619    11.00000   -1.50000
AFIX   0
H2N1  2    0.669296    0.850969    1.132976    11.00000    0.02469
H1N1  2    0.780987    0.864918    1.195671    11.00000    0.03039
H1N2  2    0.849527    0.964000    0.993420    11.00000    0.03212
HKLF 4
REM  bk127_0m in P2(1)/n (100K)
REM R1 =  0.0461 for   3879 Fo > 4sig(Fo)  and  0.0649 for all   4948 data
REM    294 parameters refined using    216 restraints
END
WGHT      0.0482      0.7836
REM Highest difference peak  0.429,  deepest hole -0.262,  1-sigma level  0.061
Q1    1   0.9625  0.9162  1.1209  11.00000  0.05    0.43
Q2    1   0.4235  0.8238  0.9309  11.00000  0.05    0.37
Q3    1   0.4570  0.8094  0.8647  11.00000  0.05    0.35
Q4    1   0.4778  0.6964  1.0598  11.00000  0.05    0.35
Q5    1   0.3003  0.7562  0.9207  11.00000  0.05    0.34
Q6    1   0.3384  0.8039  0.9792  11.00000  0.05    0.33
Q7    1   0.5480  0.5762  1.1423  11.00000  0.05    0.33
Q8    1   0.5361  0.8540  0.9208  11.00000  0.05    0.32
Q9    1   0.5743  0.9431  1.0279  11.00000  0.05    0.31
Q10   1   0.4253  0.7202  1.1759  11.00000  0.05    0.31
Q11   1   0.4700  0.7963  0.7986  11.00000  0.05    0.31
Q12   1   0.5086  0.6383  1.1840  11.00000  0.05    0.31
Q13   1  -0.0958  0.5728  0.9618  11.00000  0.05    0.30
Q14   1   0.5331  0.6046  1.0804  11.00000  0.05    0.29
Q15   1   0.3859  0.7122  1.1035  11.00000  0.05    0.29
Q16   1   1.0580  0.9879  1.0839  11.00000  0.05    0.28
Q17   1   1.0357  0.9653  1.1800  11.00000  0.05    0.28
Q18   1   0.3657  0.7765  0.8221  11.00000  0.05    0.27
Q19   1   0.3823  0.6853  1.1625  11.00000  0.05    0.26
Q20   1   0.4074  0.7400  1.1124  11.00000  0.05    0.26
;
