# Supplementary material for: (2E)-2-[(3-Methyl-5-phen­oxy-1-phenyl-1H-pyrazol-4-yl)methyl­idene]hydrazinecarbothio­amide
Source: Acta Crystallogr Sect E Struct Rep Online. 2012 Jun 20;68(Pt 7):o2146–7. doi: 10.1107/S1600536812026931 (PMC3393955; doi:10.1107/S1600536812026931)
Supplement: Supplementary file 2 [file e-68-o2146-Isup2.hkl]

# 
# h,k,l, Fc-squared, Fo-squared, sigma(Fo-squared) and status flag 
# 
data_I
_shelx_title ' bk127_0m in P2(1)/n (100K)' 
_shelx_refln_list_code          4 
_shelx_F_calc_maximum      193.74 
_exptl_crystal_F_000       736.00 
_reflns_d_resolution_high  0.7108 
 
loop_ 
 _symmetry_equiv_pos_as_xyz 
 'x, y, z' 
 '-x+1/2, y+1/2, -z+1/2' 
 '-x, -y, -z' 
 'x-1/2, -y-1/2, z-1/2' 
 
_cell_length_a     8.8280 
_cell_length_b    10.8519 
_cell_length_c    17.7353 
_cell_angle_alpha  90.000 
_cell_angle_beta   94.379 
_cell_angle_gamma  90.000 
 
_shelx_F_squared_multiplier     1.000 
 
loop_ 
 _refln_index_h 
 _refln_index_k 
 _refln_index_l 
 _refln_F_squared_calc 
 _refln_F_squared_meas 
 _refln_F_squared_sigma 
 _refln_observed_status 
   2   0   0     5962.30     6925.55    108.63 o 
   4   0   0      243.23      292.83     11.36 o 
   6   0   0      380.06      379.65     11.62 o 
   8   0   0      373.01      309.84     27.72 o 
  10   0   0        1.16       -4.73     20.21 o 
  12   0   0        0.80       13.56     19.65 o 
   1   1   0      447.89      471.37      4.67 o 
   2   1   0     5750.32     6094.93     55.06 o 
   3   1   0     4572.21     4789.47     40.61 o 
   4   1   0     2941.67     3168.11     26.69 o 
   5   1   0     1490.54     1584.60     16.82 o 
   6   1   0       10.00        5.63      2.85 o 
   7   1   0       47.95       68.98      6.90 o 
   8   1   0      108.80      130.93     15.02 o 
   9   1   0        5.82       31.53     12.16 o 
  10   1   0      275.29      301.55     67.94 o 
  11   1   0        3.91        5.13     13.64 o 
  12   1   0       53.65       46.09     15.22 o 
   0   2   0     6499.30     6568.44    114.94 o 
   1   2   0     1637.37     1575.13     45.53 o 
   2   2   0      555.78      662.95      6.70 o 
   3   2   0      754.22      749.74      9.79 o 
   4   2   0      331.18      297.44      6.54 o 
   5   2   0        4.84        4.46      2.35 o 
   6   2   0      424.48      410.01      8.76 o 
   7   2   0      433.48      433.54     12.16 o 
   8   2   0        7.17        6.46      5.61 o 
   9   2   0       89.68      101.13     15.11 o 
  10   2   0       13.19       14.13     11.12 o 
  11   2   0       23.47       15.69     10.94 o 
  12   2   0       10.33      -11.44     22.57 o 
   1   3   0    16546.42    16528.75    139.84 o 
   2   3   0     4637.97     4888.23     39.87 o 
   3   3   0        2.03        3.86      1.69 o 
   4   3   0      935.41     1069.14     12.29 o 
   5   3   0      650.84      640.02      9.99 o 
   6   3   0       41.57       51.54      5.69 o 
   7   3   0      478.67      500.21     13.11 o 
   8   3   0      203.97      175.17     12.07 o 
   9   3   0       18.95       14.36     10.30 o 
  10   3   0       21.37       36.51     13.22 o 
  11   3   0        5.96        3.29     14.70 o 
  12   3   0        0.45      -10.96     10.58 o 
   0   4   0       43.97       40.37      4.96 o 
   1   4   0      226.25      200.92      5.41 o 
   2   4   0       35.58       67.42      7.31 o 
   3   4   0     2015.79     2041.73     21.04 o 
   4   4   0      330.02      349.05      7.95 o 
   5   4   0     1892.53     1830.65     19.26 o 
   6   4   0       24.42       23.75      5.04 o 
   7   4   0       11.68       16.27      5.41 o 
   8   4   0        8.31        4.74      4.88 o 
   9   4   0        5.80       12.18      6.94 o 
  10   4   0       21.10       21.69     11.92 o 
  11   4   0      231.95      308.92     54.19 o 
   1   5   0       65.74       96.44      4.33 o 
   2   5   0      895.12      874.68     13.59 o 
   3   5   0        6.70        4.71      1.96 o 
   4   5   0     2370.73     2306.25     24.89 o 
   5   5   0       10.76       14.36      4.19 o 
   6   5   0      511.26      504.36     14.23 o 
   7   5   0      143.05      143.93      9.93 o 
   8   5   0      238.03      236.93     11.83 o 
   9   5   0      183.54      191.10     14.89 o 
  10   5   0       21.53       33.46     12.00 o 
  11   5   0        3.61      -10.56     10.64 o 
   0   6   0      787.50      833.79     21.48 o 
   1   6   0      832.33      790.54     12.44 o 
   2   6   0     3730.23     3630.30     38.51 o 
   3   6   0      292.31      263.97     12.36 o 
   4   6   0      558.01      530.11     10.45 o 
   5   6   0        1.70       -2.36      4.06 o 
   6   6   0      241.25      220.38     10.31 o 
   7   6   0      234.58      246.55     11.44 o 
   8   6   0       65.05       57.44      7.79 o 
   9   6   0      258.41      299.19     13.87 o 
  10   6   0       93.27       86.34     16.54 o 
  11   6   0       48.04       47.83     15.31 o 
   1   7   0      290.24      297.78      8.06 o 
   2   7   0      186.00      194.29      7.54 o 
   3   7   0      434.52      425.08      8.58 o 
   4   7   0       23.23       16.12      3.22 o 
   5   7   0      607.58      599.43     15.39 o 
   6   7   0       48.69       34.90      6.35 o 
   7   7   0      261.54      257.28     20.34 o 
   8   7   0        0.06       -5.33      4.46 o 
   9   7   0       30.47       29.07      7.51 o 
  10   7   0       76.90      118.86     14.08 o 
  11   7   0       10.89      -11.65     24.37 o 
   0   8   0      115.18      140.21      5.59 o 
   1   8   0      176.61      170.74      6.03 o 
   2   8   0      103.53      122.38      6.90 o 
   3   8   0      176.09      179.97      6.12 o 
   4   8   0      304.92      296.54     12.48 o 
   5   8   0      231.04      241.06     10.69 o 
   6   8   0        5.45        4.57      5.23 o 
   7   8   0       15.56       15.40      5.84 o 
   8   8   0      722.83      731.50     20.30 o 
   9   8   0      612.70      597.98     19.52 o 
  10   8   0        2.05        7.98     10.29 o 
   1   9   0       63.79       64.89      4.76 o 
   2   9   0       64.72       72.96      6.30 o 
   3   9   0      105.63      109.95      7.73 o 
   4   9   0      111.99      114.14     10.83 o 
   5   9   0       19.21       22.29      5.22 o 
   6   9   0      178.90      195.19     11.57 o 
   7   9   0       13.71        4.65      5.26 o 
   8   9   0      576.20      660.09     27.30 o 
   9   9   0      166.67      170.28     13.21 o 
  10   9   0        4.73        9.93     18.56 o 
   0  10   0       36.97       35.58      4.07 o 
   1  10   0      225.20      225.30      6.87 o 
   2  10   0       99.37      105.81      7.84 o 
   3  10   0       15.39       19.33      3.64 o 
   4  10   0       46.47       47.24      6.73 o 
   5  10   0        4.92        5.77      3.80 o 
   6  10   0      120.67      128.55     10.18 o 
   7  10   0      280.20      281.27     13.58 o 
   8  10   0       69.23       68.90      9.61 o 
   9  10   0        8.97       11.47      8.28 o 
   1  11   0      223.35      210.49      8.24 o 
   2  11   0      463.75      478.24     11.18 o 
   3  11   0        7.38       16.27      3.87 o 
   4  11   0       12.07       11.97      4.63 o 
   5  11   0       86.53       83.11     11.48 o 
   6  11   0       59.87       74.85      9.08 o 
   7  11   0        1.60        6.10      6.03 o 
   8  11   0      214.54      177.33     14.09 o 
   0  12   0       28.48       27.13      6.36 o 
   1  12   0       47.24       55.95      5.21 o 
   2  12   0       35.07       48.98      5.06 o 
   3  12   0      177.24      202.38     10.30 o 
   4  12   0        7.45       22.33      6.92 o 
   5  12   0       44.91       41.48      7.65 o 
   6  12   0        5.83       24.71     10.97 o 
   7  12   0      149.90      164.64     18.35 o 
   1  13   0      315.59      322.92     13.68 o 
   2  13   0      111.70      107.55      8.23 o 
   3  13   0      117.00      125.75     20.56 o 
   4  13   0        6.01       19.58      7.00 o 
   5  13   0       25.49       21.78      6.95 o 
   6  13   0        0.01       12.55      6.23 o 
   0  14   0        0.45       -9.96      8.68 o 
   1  14   0        1.61       -0.39     10.05 o 
   2  14   0        4.30       11.65      5.14 o 
   3  14   0       12.30       30.99      6.62 o 
   4  14   0       45.43       53.44     15.51 o 
   1  15   0       38.27       57.18     18.90 o 
   2  15   0       89.28       75.16     19.20 o 
 -11   0   1      322.16      373.82     34.05 o 
  -9   0   1      565.82      536.34     26.28 o 
  -7   0   1       16.90        1.57     10.31 o 
  -5   0   1       22.30       55.25      5.05 o 
  -3   0   1     7208.61     7347.33     81.61 o 
  -1   0   1     5163.83     5394.82     63.95 o 
   1   0   1      712.98      710.92     19.36 o 
   3   0   1        8.65        9.90      2.65 o 
   5   0   1     1976.94     2293.01     36.80 o 
   9   0   1       37.32       74.83     20.58 o 
  11   0   1      459.51      472.25     37.79 o 
 -12   1   1       15.73        9.58     13.10 o 
 -11   1   1        4.68        3.38     11.40 o 
 -10   1   1       16.10       21.49      9.99 o 
  -9   1   1       38.39       44.73      9.55 o 
  -8   1   1      792.07      743.12     25.03 o 
  -7   1   1      240.23      223.25     10.86 o 
  -6   1   1     2225.19     2219.74     22.69 o 
  -5   1   1       63.30       82.40      3.88 o 
  -4   1   1     2071.76     2276.08     20.19 o 
  -3   1   1      145.49      168.13      3.99 o 
  -2   1   1     3981.55     3898.91     50.28 o 
  -1   1   1     2632.44     2922.16     20.09 o 
   0   1   1     1611.06     1686.57     17.58 o 
   1   1   1      404.59      461.98      6.18 o 
   2   1   1       33.41       26.25      2.27 o 
   3   1   1      530.37      561.99      9.64 o 
   4   1   1       46.06       51.88      3.66 o 
   5   1   1     2121.62     2484.12     26.04 o 
   6   1   1       36.21       47.70      4.73 o 
   7   1   1      190.57      193.33     12.06 o 
   8   1   1       52.20       51.64      9.77 o 
   9   1   1        8.78       18.60      9.20 o 
  10   1   1      528.47      496.10     25.87 o 
  11   1   1        0.04        1.30     12.68 o 
  12   1   1      136.03      129.48     19.97 o 
 -12   2   1        0.11       11.25     10.20 o 
 -11   2   1      177.86      187.98     21.98 o 
 -10   2   1        5.65       -0.35      7.09 o 
  -9   2   1       40.75       34.01     16.27 o 
  -8   2   1      306.90      318.22     14.48 o 
  -7   2   1      494.49      506.18     13.69 o 
  -6   2   1     1448.85     1510.19     32.84 o 
  -5   2   1     3092.16     3101.51     31.76 o 
  -4   2   1      215.56      223.29      6.74 o 
  -3   2   1     2736.67     2871.85     30.07 o 
  -2   2   1     5022.54     5205.78     40.36 o 
  -1   2   1     9994.48    10109.78     86.16 o 
   0   2   1       21.02       18.76      1.27 o 
   1   2   1     2577.79     2647.91     29.73 o 
   2   2   1     3096.36     3313.32     28.65 o 
   3   2   1       84.23       97.16      4.11 o 
   4   2   1        5.91       -2.50      2.04 o 
   5   2   1      328.58      301.72      7.16 o 
   6   2   1      706.38      782.92     12.32 o 
   7   2   1        6.05        0.20      4.23 o 
   8   2   1       35.47       34.68      8.29 o 
   9   2   1       78.70       99.00     14.57 o 
  10   2   1       16.51       24.47     11.17 o 
  11   2   1       80.76      107.92     14.80 o 
  12   2   1       11.87       -7.67     11.57 o 
 -12   3   1       34.46       34.99     12.60 o 
 -11   3   1       58.00       66.21     13.29 o 
 -10   3   1      932.09      934.09     34.91 o 
  -9   3   1       42.85       30.06     10.84 o 
  -8   3   1      684.59      693.26     20.13 o 
  -7   3   1       49.44       50.75      6.29 o 
  -6   3   1       74.30       66.99      5.98 o 
  -5   3   1      454.95      422.75     10.15 o 
  -4   3   1      292.15      222.88      5.76 o 
  -3   3   1       76.98      102.53      3.44 o 
  -2   3   1      847.88      847.60      9.48 o 
  -1   3   1    17695.74    17633.15    183.17 o 
   0   3   1      871.57      901.29     13.43 o 
   1   3   1    37534.26    36853.85    352.97 o 
   2   3   1     8455.49     8632.88     76.56 o 
   3   3   1      738.75      787.49      8.36 o 
   4   3   1     2091.52     2319.16     24.11 o 
   5   3   1      202.48      179.25      6.42 o 
   6   3   1      135.42      159.31      8.12 o 
   7   3   1      839.42      768.02     17.52 o 
   8   3   1        0.24        1.29      5.94 o 
   9   3   1       87.71       65.70     13.67 o 
  10   3   1        1.34       12.21     15.51 o 
  11   3   1       25.36       38.00     13.38 o 
  12   3   1      220.26      248.04     20.84 o 
 -11   4   1       21.80       22.17     13.54 o 
 -10   4   1      129.33      148.53     18.22 o 
  -9   4   1      753.75      682.40     28.74 o 
  -8   4   1      536.43      559.55     15.92 o 
  -7   4   1      850.18      824.30     18.37 o 
  -6   4   1       91.31      108.59      7.28 o 
  -5   4   1     1247.52     1199.38     14.71 o 
  -4   4   1      171.87      124.16      5.23 o 
  -3   4   1     4409.39     4690.14     40.52 o 
  -2   4   1      145.64      123.51      6.95 o 
  -1   4   1      988.17      949.21     12.56 o 
   0   4   1     3916.61     4096.88     40.03 o 
   1   4   1      880.81      926.87     12.46 o 
   2   4   1     3638.83     3726.24     54.57 o 
   3   4   1      547.52      509.19     10.29 o 
   4   4   1      130.76      141.98      5.59 o 
   5   4   1        9.70        7.85      2.97 o 
   6   4   1      533.87      527.00     14.58 o 
   7   4   1       21.91       28.83      5.82 o 
   8   4   1      882.94      839.25     19.75 o 
   9   4   1      245.34      269.31     15.53 o 
  10   4   1        1.25       12.72     11.26 o 
  11   4   1      128.94      149.02     18.77 o 
 -11   5   1       48.94       40.67     13.87 o 
 -10   5   1        3.25       -2.43     11.21 o 
  -9   5   1      474.11      505.08     22.41 o 
  -8   5   1       88.42       83.60      8.47 o 
  -7   5   1       69.05       71.74      7.34 o 
  -6   5   1      949.10      977.69     19.61 o 
  -5   5   1      311.32      331.32      9.47 o 
  -4   5   1     2123.28     2165.04     23.84 o 
  -3   5   1       47.40       64.58      3.89 o 
  -2   5   1     4801.92     4828.47     44.23 o 
  -1   5   1       10.86        9.73      1.95 o 
   0   5   1       81.57       76.52      4.76 o 
   1   5   1      487.68      484.56      8.15 o 
   2   5   1      151.00      155.44      6.65 o 
   3   5   1      312.13      305.03      8.77 o 
   4   5   1        5.96        5.33      2.64 o 
   5   5   1     1089.79     1049.06     19.65 o 
   6   5   1      483.91      413.57     13.01 o 
   7   5   1       73.39       70.84      9.05 o 
   8   5   1      304.13      327.87     13.16 o 
   9   5   1      258.98      299.10     16.43 o 
  10   5   1        4.58       -7.12     10.95 o 
  11   5   1       43.61       43.19     28.39 o 
 -11   6   1        1.71       10.59     12.18 o 
 -10   6   1        6.20        2.35     10.63 o 
  -9   6   1      286.04      326.08     17.49 o 
  -8   6   1        3.07       -0.86      4.73 o 
  -7   6   1      305.32      302.06     16.03 o 
  -6   6   1        1.46       -1.13      4.27 o 
  -5   6   1        7.00        1.85      3.76 o 
  -4   6   1      480.04      462.71      8.47 o 
  -3   6   1        6.42        2.67      1.60 o 
  -2   6   1     1917.01     1772.12     17.75 o 
  -1   6   1     1048.52     1001.18     14.56 o 
   0   6   1        3.91       -5.04      2.52 o 
   1   6   1        0.48        1.57      2.88 o 
   2   6   1     1428.56     1466.92     20.09 o 
   3   6   1       60.11       65.01      6.28 o 
   4   6   1      841.08      887.63     14.02 o 
   5   6   1     2644.19     2576.24     34.23 o 
   6   6   1      669.67      655.63     16.46 o 
   7   6   1      207.32      199.49     14.23 o 
   8   6   1       88.52       67.30      9.77 o 
   9   6   1       23.46       25.73      7.18 o 
  10   6   1      307.35      346.10     23.64 o 
  11   6   1       12.98        3.56     12.88 o 
 -11   7   1      129.33      114.48     18.96 o 
 -10   7   1       31.75       35.84     14.63 o 
  -9   7   1      169.23      190.05     13.23 o 
  -8   7   1      202.31      189.06     12.45 o 
  -7   7   1       13.62       16.47      6.09 o 
  -6   7   1        4.14       -0.93      5.04 o 
  -5   7   1      327.64      322.58     11.52 o 
  -4   7   1       70.39       65.60      5.16 o 
  -3   7   1       65.68       55.31      5.08 o 
  -2   7   1      724.59      707.62     17.13 o 
  -1   7   1      210.95      215.01      6.47 o 
   0   7   1       20.74       24.15      2.42 o 
   1   7   1     1310.94     1346.79     16.95 o 
   2   7   1       46.51       43.59      5.11 o 
   3   7   1     2495.90     2334.82     36.43 o 
   4   7   1       69.12       57.12      5.52 o 
   5   7   1      298.09      257.98     10.85 o 
   6   7   1      864.78      828.34     18.98 o 
   7   7   1     1230.12     1189.07     31.81 o 
   8   7   1       17.16       11.82      5.68 o 
   9   7   1      179.23      191.23     13.36 o 
  10   7   1        2.05       -3.48      8.31 o 
 -10   8   1       14.76       23.57     12.02 o 
  -9   8   1      187.00      200.83     13.88 o 
  -8   8   1      148.20      168.95     12.16 o 
  -7   8   1       26.99       27.57      6.24 o 
  -6   8   1      146.58      140.74     10.06 o 
  -5   8   1       15.70       21.43      5.15 o 
  -4   8   1      161.73      160.82      9.00 o 
  -3   8   1     2118.05     2154.82     23.87 o 
  -2   8   1      195.29      202.02     12.11 o 
  -1   8   1      188.17      180.58      5.98 o 
   0   8   1      156.14      151.87      4.87 o 
   1   8   1        0.11        2.34      3.28 o 
   2   8   1      929.76      957.03     18.54 o 
   3   8   1        5.26        2.11      3.74 o 
   4   8   1      173.40      145.96      9.92 o 
   5   8   1      235.03      203.24     10.59 o 
   6   8   1      192.13      191.63     11.07 o 
   7   8   1       11.77       10.69      5.68 o 
   8   8   1      264.12      285.76     15.11 o 
   9   8   1       69.67       80.11      9.98 o 
  10   8   1       23.49       24.39      9.57 o 
 -10   9   1        2.36        1.26     12.27 o 
  -9   9   1       12.95       17.44      7.31 o 
  -8   9   1       47.39       82.90     12.48 o 
  -7   9   1      157.38      176.31     15.42 o 
  -6   9   1       20.97       13.70      5.56 o 
  -5   9   1        0.41       -1.81      3.78 o 
  -4   9   1      362.03      329.49     22.84 o 
  -3   9   1      166.96      156.14      5.36 o 
  -2   9   1       78.33       81.58      5.86 o 
  -1   9   1      120.14      117.37      5.66 o 
   0   9   1       56.48       54.30      3.56 o 
   1   9   1      232.80      216.79      6.95 o 
   2   9   1       43.02       48.23      5.49 o 
   3   9   1        6.83        8.12      4.73 o 
   4   9   1      572.68      587.12     19.21 o 
   5   9   1      262.02      265.70     11.56 o 
   6   9   1        6.68        1.42      4.92 o 
   7   9   1        3.20       10.52     10.12 o 
   8   9   1        9.94        0.92     10.78 o 
   9   9   1       64.81       62.38      9.42 o 
  -9  10   1        7.65       23.27      8.68 o 
  -8  10   1        1.55       22.04     15.33 o 
  -7  10   1        4.26        5.59      5.75 o 
  -6  10   1        0.45        3.77      4.96 o 
  -5  10   1       13.14        9.82      4.86 o 
  -4  10   1      467.17      440.32     13.88 o 
  -3  10   1       80.50       81.11      7.00 o 
  -2  10   1       16.84       15.49      3.50 o 
  -1  10   1        3.87        7.80      2.78 o 
   0  10   1      412.81      392.69      7.13 o 
   1  10   1       18.78       12.65      5.30 o 
   2  10   1     1355.82     1336.01     20.32 o 
   3  10   1     1523.33     1498.79     19.40 o 
   4  10   1     1659.62     1555.32     26.92 o 
   5  10   1       12.03        9.59      5.09 o 
   6  10   1        9.01       11.20      6.16 o 
   7  10   1        5.44        2.64      5.70 o 
   8  10   1        1.77        6.75      7.50 o 
   9  10   1       31.03       22.55      7.51 o 
  -8  11   1        0.55        3.33      6.77 o 
  -7  11   1      218.49      218.71     15.34 o 
  -6  11   1       22.83       32.33      6.96 o 
  -5  11   1       47.78       35.73      8.79 o 
  -4  11   1        4.73       10.60      4.68 o 
  -3  11   1       10.22       13.97      3.81 o 
  -2  11   1       12.63       18.43      4.67 o 
  -1  11   1       67.82       74.45      5.33 o 
   0  11   1       80.75       84.48      4.87 o 
   1  11   1      967.13      950.97     18.19 o 
   2  11   1       36.29       46.51      5.55 o 
   3  11   1      533.92      568.66     15.33 o 
   4  11   1        7.70       18.76      6.87 o 
   5  11   1        2.83       -3.72      6.90 o 
   6  11   1       25.46       22.35      7.47 o 
   7  11   1      401.27      438.16     19.47 o 
   8  11   1      171.13      183.05     15.20 o 
  -7  12   1        4.89       -1.30      6.72 o 
  -6  12   1       63.58       68.46     10.15 o 
  -5  12   1       42.89       46.29     10.21 o 
  -4  12   1       20.79       25.63      5.97 o 
  -3  12   1      397.15      409.09     12.07 o 
  -2  12   1      228.07      244.63      8.68 o 
  -1  12   1        0.61        3.78      3.17 o 
   0  12   1       41.49       44.23      5.99 o 
   1  12   1        1.92        4.38      3.35 o 
   2  12   1      149.95      170.98      7.97 o 
   3  12   1      358.97      339.87     11.28 o 
   4  12   1        1.73       19.59      7.08 o 
   5  12   1        0.02        4.99      6.75 o 
   6  12   1      111.53      123.67     12.88 o 
   7  12   1       74.75       92.13     10.24 o 
  -6  13   1       34.00       28.35     11.20 o 
  -5  13   1        2.41       13.77      6.09 o 
  -4  13   1        3.63       13.18      9.86 o 
  -3  13   1       94.27       85.75     10.00 o 
  -2  13   1       29.42       39.69      6.26 o 
  -1  13   1        1.25        2.74      6.26 o 
   0  13   1      635.86      600.44     12.10 o 
   1  13   1       96.84      128.95      9.50 o 
   2  13   1       70.88       90.39      6.52 o 
   3  13   1      105.85      115.16      8.94 o 
   4  13   1       27.96       50.02      5.80 o 
   5  13   1      402.77      406.72     22.68 o 
   6  13   1       45.38       65.19     17.75 o 
  -4  14   1       41.89       65.15      8.33 o 
  -3  14   1      353.34      371.39     15.89 o 
  -2  14   1       98.67       82.89      8.79 o 
  -1  14   1       17.11       27.84      7.67 o 
   0  14   1       16.31       24.02      9.28 o 
   1  14   1        3.25       25.43     12.85 o 
   2  14   1      191.96      231.44     31.16 o 
   3  14   1        8.88        2.36     10.60 o 
   4  14   1       17.15       19.70     13.49 o 
  -2  15   1      457.91      456.66     18.45 o 
  -1  15   1        6.77       17.61     13.07 o 
   0  15   1        7.47       23.45      7.85 o 
   1  15   1       20.21       38.78     18.89 o 
   2  15   1       84.52      105.59     23.04 o 
 -12   0   2      333.33      350.82     36.55 o 
 -10   0   2      238.87      298.94     24.95 o 
  -8   0   2     1360.38     1305.34     36.80 o 
  -6   0   2     4947.61     4963.86     51.61 o 
  -4   0   2      316.13      339.91      9.94 o 
  -2   0   2     1497.02     1309.58     20.77 o 
   0   0   2    13677.46    14089.92    175.90 o 
   2   0   2     2970.20     3142.23     43.72 o 
   4   0   2     4276.00     4811.22     67.99 o 
   6   0   2       78.72       94.53     14.97 o 
   8   0   2       95.32      100.89     19.05 o 
  10   0   2        0.34       -6.72     14.06 o 
  12   0   2       24.34       -7.49     15.26 o 
 -12   1   2      109.07      156.24     18.63 o 
 -11   1   2      540.26      539.97     24.31 o 
 -10   1   2       52.20       53.96     11.06 o 
  -9   1   2      638.85      625.42     19.94 o 
  -8   1   2       44.13       48.64      8.75 o 
  -7   1   2      239.16      245.37      9.20 o 
  -6   1   2        7.94        4.99      2.49 o 
  -5   1   2     2826.04     3094.61     30.00 o 
  -4   1   2     1021.76     1208.96     11.88 o 
  -3   1   2     5947.35     6185.84     55.85 o 
  -2   1   2      251.72      270.73      7.09 o 
  -1   1   2     3403.69     3609.21     27.98 o 
   0   1   2     1658.72     1720.98     18.71 o 
   1   1   2      156.09      124.99      4.98 o 
   2   1   2       93.61       85.09      3.65 o 
   3   1   2      704.53      687.33     10.02 o 
   4   1   2      146.28      145.31      8.35 o 
   5   1   2      374.48      356.84      9.36 o 
   6   1   2       70.03       98.63      6.70 o 
   7   1   2     1002.06      960.70     20.45 o 
   8   1   2       20.95       27.30      8.33 o 
   9   1   2       28.13       42.20     17.20 o 
  10   1   2        0.18       -3.60      8.11 o 
  11   1   2      339.92      342.68     25.97 o 
  12   1   2        3.67        4.28     12.27 o 
 -12   2   2      149.48      156.92     18.26 o 
 -11   2   2        0.01       12.63     10.89 o 
 -10   2   2      343.07      373.22     20.00 o 
  -9   2   2       19.34       24.58      8.77 o 
  -8   2   2        1.82       -1.86      7.71 o 
  -7   2   2       47.66       59.12      6.14 o 
  -6   2   2        3.11        8.40      3.69 o 
  -5   2   2      116.93      105.68      9.46 o 
  -4   2   2     3246.19     3415.10     36.05 o 
  -3   2   2      281.79      330.77      8.37 o 
  -2   2   2     1046.53     1136.25     12.41 o 
  -1   2   2    23074.25    22261.34    721.40 o 
   0   2   2       33.12       34.54      2.48 o 
   1   2   2    25002.03    25930.64    229.63 o 
   2   2   2     4110.99     4246.37     39.92 o 
   3   2   2      204.52      207.73      5.66 o 
   4   2   2      774.38      749.64     11.51 o 
   5   2   2       62.94       67.14      6.36 o 
   6   2   2       66.80       49.32      5.67 o 
   7   2   2      167.81      157.38      8.43 o 
   8   2   2      294.90      285.21     13.97 o 
   9   2   2       19.67        6.50     20.37 o 
  10   2   2      219.05      222.30     42.56 o 
  11   2   2        0.93        9.93     11.95 o 
  12   2   2      568.00      590.34     52.94 o 
 -12   3   2       92.96      122.81     21.09 o 
 -11   3   2        3.01        0.20      5.63 o 
 -10   3   2      111.28      119.45     17.49 o 
  -9   3   2      241.25      227.31     26.88 o 
  -8   3   2       73.80       75.47      8.22 o 
  -7   3   2      395.49      408.63     12.02 o 
  -6   3   2      490.98      479.12     11.72 o 
  -5   3   2      599.34      567.21     11.69 o 
  -4   3   2     3363.27     3557.71     33.42 o 
  -3   3   2     1506.79     1571.82     19.36 o 
  -2   3   2      185.91      198.27      3.90 o 
  -1   3   2     1722.89     1623.00     14.17 o 
   0   3   2     5104.88     5125.22     46.92 o 
   1   3   2      742.04      689.91     29.48 o 
   2   3   2       13.10        9.67      2.12 o 
   3   3   2     5097.75     5602.38     73.72 o 
   4   3   2     2616.78     2769.68     28.04 o 
   5   3   2     1083.45     1069.46     15.58 o 
   6   3   2     1180.16     1204.96     15.96 o 
   7   3   2      417.08      429.54     13.57 o 
   8   3   2       49.86       45.49     10.49 o 
   9   3   2      574.50      556.38     26.37 o 
  10   3   2      251.63      249.95     25.49 o 
  11   3   2       50.05       71.72     15.79 o 
  12   3   2       83.71       71.85     27.94 o 
 -11   4   2       13.56       14.63     11.32 o 
 -10   4   2        7.66       27.00     12.07 o 
  -9   4   2        5.87        8.87     10.30 o 
  -8   4   2       66.62       55.51      7.10 o 
  -7   4   2      319.07      312.20     11.16 o 
  -6   4   2      127.23      141.11      8.11 o 
  -5   4   2       76.67       91.72      5.15 o 
  -4   4   2      769.63      745.96     14.96 o 
  -3   4   2      161.38      153.80      4.39 o 
  -2   4   2       98.07       85.24      3.57 o 
  -1   4   2     4878.78     4782.70     35.38 o 
   0   4   2      451.99      455.31      6.19 o 
   1   4   2     1079.06     1259.09     15.57 o 
   2   4   2      141.14      132.39      5.40 o 
   3   4   2      257.38      276.29      7.01 o 
   4   4   2       49.84       74.72      4.22 o 
   5   4   2     1041.93     1093.83     16.31 o 
   6   4   2     1147.31     1224.48     23.31 o 
   7   4   2      140.90      141.48      9.65 o 
   8   4   2      412.09      442.37     14.66 o 
   9   4   2      107.27      101.89     14.22 o 
  10   4   2      274.42      334.59     24.27 o 
  11   4   2        1.52       11.06     11.33 o 
 -11   5   2       26.05        3.48     11.76 o 
 -10   5   2        4.35       -7.28     13.25 o 
  -9   5   2      158.16      201.20     14.16 o 
  -8   5   2       29.26       20.38      5.55 o 
  -7   5   2       27.22       42.78      6.25 o 
  -6   5   2      376.24      334.05     11.54 o 
  -5   5   2      261.94      287.52      9.10 o 
  -4   5   2      277.95      306.13      5.88 o 
  -3   5   2      884.21      953.43     10.06 o 
  -2   5   2     4847.43     4907.39     37.42 o 
  -1   5   2      180.98      173.78      4.52 o 
   0   5   2      601.43      649.57      7.83 o 
   1   5   2      822.99      787.69     12.03 o 
   2   5   2     2264.64     2072.06     76.65 o 
   3   5   2     1492.14     1558.53     61.27 o 
   4   5   2      120.01      112.58      5.57 o 
   5   5   2      245.52      230.70     11.83 o 
   6   5   2       92.62       95.50      8.22 o 
   7   5   2       24.28       19.31      5.29 o 
   8   5   2        9.85        9.34      6.39 o 
   9   5   2       77.68       54.26     10.09 o 
  10   5   2       43.27       44.72     14.01 o 
  11   5   2      105.82      114.39     18.97 o 
 -11   6   2       60.82       57.05     15.79 o 
 -10   6   2      505.15      440.25     25.41 o 
  -9   6   2       16.91       21.24      6.45 o 
  -8   6   2      569.16      569.09     16.79 o 
  -7   6   2       55.22       53.98      6.89 o 
  -6   6   2        4.34        8.92      4.71 o 
  -5   6   2      660.72      663.02     15.35 o 
  -4   6   2       16.02       20.95      2.47 o 
  -3   6   2      144.35      130.08      3.96 o 
  -2   6   2       66.41       67.21      3.03 o 
  -1   6   2     1479.74     1393.57     15.45 o 
   0   6   2       14.13        9.60      1.83 o 
   1   6   2     2701.10     2833.81     30.73 o 
   2   6   2       44.10       57.60      4.87 o 
   3   6   2       63.13       63.44      5.71 o 
   4   6   2       14.27       10.22      3.02 o 
   5   6   2      971.36      964.10     19.69 o 
   6   6   2        0.03       -6.94      4.06 o 
   7   6   2      161.90      167.15     10.98 o 
   8   6   2      328.50      330.59     13.82 o 
   9   6   2        3.97       -2.47      6.91 o 
  10   6   2      212.01      248.36     23.26 o 
  11   6   2       56.26       57.40     18.19 o 
 -11   7   2       78.26       95.85     16.96 o 
 -10   7   2       56.32       70.50     15.36 o 
  -9   7   2        4.98        6.80      5.95 o 
  -8   7   2       10.29       11.98      5.43 o 
  -7   7   2      528.66      528.44     15.89 o 
  -6   7   2      108.80      107.19      8.59 o 
  -5   7   2        2.98       -0.99      4.21 o 
  -4   7   2       29.91       37.25      3.52 o 
  -3   7   2      410.72      379.06     16.79 o 
  -2   7   2      655.72      612.79      8.55 o 
  -1   7   2      126.54      141.54      5.01 o 
   0   7   2      409.88      338.18      6.68 o 
   1   7   2       11.93       13.92      3.18 o 
   2   7   2      142.65      184.58      7.62 o 
   3   7   2      144.89      160.81     10.98 o 
   4   7   2     2618.35     2452.27     31.52 o 
   5   7   2     1457.49     1340.82     23.54 o 
   6   7   2      354.55      381.22     14.12 o 
   7   7   2        8.99       14.41      5.63 o 
   8   7   2       76.56       76.50      8.98 o 
   9   7   2      240.71      257.95     14.53 o 
  10   7   2       45.33       44.05     14.57 o 
 -10   8   2        9.95       12.98      8.78 o 
  -9   8   2       27.39       14.92      6.88 o 
  -8   8   2      151.29      153.49     11.72 o 
  -7   8   2      202.29      218.81     17.19 o 
  -6   8   2        6.79       13.64      5.01 o 
  -5   8   2      160.09      150.31      9.62 o 
  -4   8   2      289.76      283.42     10.64 o 
  -3   8   2       60.84       59.19      4.01 o 
  -2   8   2      237.34      214.54      6.64 o 
  -1   8   2       24.04       18.78      3.14 o 
   0   8   2       92.04       96.18      4.42 o 
   1   8   2      155.69      143.07      6.68 o 
   2   8   2     1089.30     1044.82     17.96 o 
   3   8   2     2436.11     2352.23     31.46 o 
   4   8   2      118.23      121.91      8.72 o 
   5   8   2      960.79      926.13     19.94 o 
   6   8   2      212.28      224.75     14.61 o 
   7   8   2       10.11       12.22      6.11 o 
   8   8   2       45.73       44.29      7.71 o 
   9   8   2      219.36      234.98     15.14 o 
  10   8   2        3.24        2.04      9.20 o 
 -10   9   2       31.74       50.59     27.13 o 
  -9   9   2       45.61       36.29      7.76 o 
  -8   9   2        4.32       -2.03      5.65 o 
  -7   9   2       24.18       20.55      6.30 o 
  -6   9   2       19.25       18.44      5.75 o 
  -5   9   2       63.58       70.01      7.47 o 
  -4   9   2      751.77      737.59     25.42 o 
  -3   9   2      190.13      203.17      6.07 o 
  -2   9   2      424.42      396.50     13.48 o 
  -1   9   2       10.34       12.52      3.33 o 
   0   9   2      676.84      654.25      9.21 o 
   1   9   2       42.48       38.30      4.30 o 
   2   9   2     1431.73     1471.13     23.08 o 
   3   9   2      359.83      363.40     11.64 o 
   4   9   2       48.75       35.28     11.53 o 
   5   9   2      230.80      232.81     11.11 o 
   6   9   2      534.13      497.34     15.95 o 
   7   9   2      326.20      313.27     13.72 o 
   8   9   2      386.61      391.38     16.07 o 
   9   9   2      110.95      112.52     14.43 o 
  -9  10   2       87.76       94.74     16.73 o 
  -8  10   2        0.04        8.00      7.30 o 
  -7  10   2      124.78      140.24     11.32 o 
  -6  10   2       67.55       74.21      8.26 o 
  -5  10   2       57.21       66.23      7.70 o 
  -4  10   2      305.87      301.35     12.60 o 
  -3  10   2      987.29      949.72     13.48 o 
  -2  10   2      105.46      119.76      6.83 o 
  -1  10   2      123.38      129.58      6.19 o 
   0  10   2       20.10       16.82      3.71 o 
   1  10   2       86.57       86.69      6.77 o 
   2  10   2       56.25       54.91      6.14 o 
   3  10   2       91.46       92.57      7.83 o 
   4  10   2       34.55       29.53      6.46 o 
   5  10   2       69.93       69.42      7.84 o 
   6  10   2      182.52      187.08     12.34 o 
   7  10   2      159.39      144.66     11.76 o 
   8  10   2       29.55       24.72      7.38 o 
   9  10   2       51.15       47.35     12.24 o 
  -8  11   2       94.23       89.57     12.19 o 
  -7  11   2       77.89       86.57     16.09 o 
  -6  11   2       85.29       70.68     12.95 o 
  -5  11   2       32.11       22.37     12.87 o 
  -4  11   2      510.72      520.50     15.44 o 
  -3  11   2       66.22       66.45      6.02 o 
  -2  11   2       48.52       56.62      5.18 o 
  -1  11   2       62.09       76.23      5.87 o 
   0  11   2       13.47       13.08      3.76 o 
   1  11   2      125.28      126.43      6.98 o 
   2  11   2       25.88       25.22      5.38 o 
   3  11   2      116.19      122.81      8.27 o 
   4  11   2      779.86      760.18     18.78 o 
   5  11   2        6.73        2.77      4.74 o 
   6  11   2       18.14       23.74      9.94 o 
   7  11   2      179.90      197.20     17.30 o 
   8  11   2       59.49       77.57     12.87 o 
  -7  12   2        4.30       11.05      7.30 o 
  -6  12   2        1.26        6.24      6.69 o 
  -5  12   2       15.51       12.54      8.06 o 
  -4  12   2        1.32        0.77      4.64 o 
  -3  12   2      603.04      641.88     19.14 o 
  -2  12   2        8.15        4.53      3.80 o 
  -1  12   2       51.09       57.98      7.19 o 
   0  12   2      132.87      132.08      8.68 o 
   1  12   2       72.51       77.78      8.91 o 
   2  12   2        0.78       11.68      6.12 o 
   3  12   2      132.53      113.76      7.51 o 
   4  12   2       17.00       20.24      5.02 o 
   5  12   2      243.07      241.13     17.44 o 
   6  12   2      106.78       89.12     14.13 o 
   7  12   2       36.44       55.11     11.09 o 
  -6  13   2      109.03      112.27     30.05 o 
  -5  13   2       52.71       45.11      8.86 o 
  -4  13   2       72.79       83.09      8.86 o 
  -3  13   2      443.21      441.29     20.32 o 
  -2  13   2       30.29       37.14      6.22 o 
  -1  13   2        0.14        1.14      6.40 o 
   0  13   2        7.80       15.04      3.67 o 
   1  13   2       60.66       57.17      8.36 o 
   2  13   2      411.10      418.76     15.82 o 
   3  13   2       32.33       29.49      7.84 o 
   4  13   2      141.87      162.75     14.39 o 
   5  13   2      132.77      128.42     14.27 o 
   6  13   2       20.70       25.29      9.52 o 
  -4  14   2       57.77       75.70      8.59 o 
  -3  14   2       40.29       52.15     11.16 o 
  -2  14   2       52.42       52.96      8.05 o 
  -1  14   2       26.46       34.98      5.51 o 
   0  14   2       78.17       85.75      7.93 o 
   1  14   2       71.05       89.78      9.52 o 
   2  14   2       28.46       31.32      9.49 o 
   3  14   2       58.40       76.06     18.99 o 
   4  14   2        0.22       19.97     12.01 o 
  -2  15   2      398.74      411.75     18.02 o 
  -1  15   2        1.98       12.39      9.68 o 
   0  15   2      129.40      144.40     12.37 o 
   1  15   2      107.55      128.50     16.90 o 
   2  15   2        2.95       19.74     14.27 o 
 -11   0   3      104.59      133.40     20.73 o 
  -9   0   3      173.21      176.41     19.26 o 
  -7   0   3     2015.56     1994.70     45.10 o 
  -5   0   3     1843.76     2029.35     24.71 o 
  -3   0   3       16.85       10.56      3.30 o 
  -1   0   3     1295.36     1435.79     14.32 o 
   1   0   3      558.55      524.89     16.15 o 
   3   0   3      236.45      207.91      9.43 o 
   5   0   3       19.18       40.66     13.01 o 
   7   0   3     2477.83     2436.13     46.41 o 
   9   0   3       60.25       60.82     18.48 o 
  11   0   3      647.26      629.41     42.60 o 
 -12   1   3        3.07       -4.73     11.22 o 
 -11   1   3       25.89       12.16     11.64 o 
 -10   1   3      268.93      286.46     20.22 o 
  -9   1   3      165.69      183.49     13.76 o 
  -8   1   3       19.09       14.95      8.12 o 
  -7   1   3        1.99       -8.26      4.13 o 
  -6   1   3       91.71       82.07      6.62 o 
  -5   1   3      136.94      165.17      5.66 o 
  -4   1   3      191.38      198.09      6.42 o 
  -3   1   3      475.90      537.05      8.90 o 
  -2   1   3     3689.64     3720.88     27.49 o 
  -1   1   3      109.71      111.81      2.99 o 
   0   1   3      699.36      736.10      8.13 o 
   1   1   3     5880.79     6214.35     64.10 o 
   2   1   3      102.86       98.97      4.87 o 
   3   1   3      460.23      517.96     10.05 o 
   4   1   3     5511.84     5823.36     57.31 o 
   5   1   3        6.41        7.28      3.80 o 
   6   1   3      797.26      804.26     16.21 o 
   7   1   3      133.61      134.26      8.95 o 
   8   1   3     1357.23     1316.30     28.28 o 
   9   1   3      145.53      178.93     40.93 o 
  10   1   3      412.50      438.24     24.97 o 
  11   1   3      421.25      408.96     49.51 o 
  12   1   3      244.79      263.80     34.99 o 
 -12   2   3       30.65       13.68     15.96 o 
 -11   2   3      283.13      316.39     21.46 o 
 -10   2   3       12.50       10.78     10.19 o 
  -9   2   3      485.24      480.12     18.68 o 
  -8   2   3       45.85       39.02      9.21 o 
  -7   2   3       64.22       86.72      7.04 o 
  -6   2   3      440.76      417.75     10.85 o 
  -5   2   3      811.81      861.54     13.99 o 
  -4   2   3      156.49      205.44      8.00 o 
  -3   2   3      595.92      582.91      9.29 o 
  -2   2   3     1685.27     1805.97     16.63 o 
  -1   2   3     3236.51     3431.24     28.28 o 
   0   2   3     3136.81     3206.11     34.74 o 
   1   2   3     8238.94     8468.05     75.20 o 
   2   2   3       25.53       30.85      4.60 o 
   3   2   3     2014.79     2053.94     24.08 o 
   4   2   3      711.21      791.89     13.47 o 
   5   2   3     1612.44     1529.52     24.79 o 
   6   2   3      165.45      152.18      9.79 o 
   7   2   3      747.43      723.48     24.60 o 
   8   2   3       65.83       81.12     11.87 o 
   9   2   3     1189.98      617.92     35.99 o 
  10   2   3       74.69       94.68     14.80 o 
  11   2   3       18.79       12.59     11.49 o 
  12   2   3       40.87       25.18     12.94 o 
 -12   3   3       11.82       20.39     13.29 o 
 -11   3   3       40.64       52.73     15.53 o 
 -10   3   3       92.15      112.69     16.50 o 
  -9   3   3      406.21      369.38     19.34 o 
  -8   3   3      126.68      161.21     10.94 o 
  -7   3   3      689.92      675.56     14.92 o 
  -6   3   3      461.21      413.26     10.75 o 
  -5   3   3      108.67      135.77      6.10 o 
  -4   3   3       19.07       23.19      3.94 o 
  -3   3   3       88.50       79.99      4.42 o 
  -2   3   3      862.14      878.55      9.79 o 
  -1   3   3      286.08      246.64      5.26 o 
   0   3   3       84.68       88.65      4.41 o 
   1   3   3     2270.09     2327.20     25.28 o 
   2   3   3       10.97       47.37      6.09 o 
   3   3   3      167.60      203.27      9.01 o 
   4   3   3       17.60        3.40      2.50 o 
   5   3   3      309.69      352.18      9.13 o 
   6   3   3     1389.52     1428.19     20.09 o 
   7   3   3      612.34      597.81     18.99 o 
   8   3   3        8.55       10.55      7.07 o 
   9   3   3        0.54       -5.81      6.35 o 
  10   3   3        0.48       -3.05      9.43 o 
  11   3   3      275.72      268.83     24.52 o 
 -11   4   3        8.18        6.42     12.56 o 
 -10   4   3       61.25       79.38     15.69 o 
  -9   4   3       29.28       25.97     10.84 o 
  -8   4   3      237.34      232.07     11.02 o 
  -7   4   3      323.89      286.76     10.38 o 
  -6   4   3      689.59      688.56     16.26 o 
  -5   4   3      206.94      215.75      8.16 o 
  -4   4   3      300.75      295.72      8.31 o 
  -3   4   3       10.03        4.81      1.68 o 
  -2   4   3      540.49      560.01      7.33 o 
  -1   4   3       17.69       30.88      2.16 o 
   0   4   3      672.06      727.55      9.92 o 
   1   4   3      225.91      234.77      6.93 o 
   2   4   3       16.53       25.01      2.94 o 
   3   4   3     1933.93     2086.92     22.63 o 
   4   4   3        9.64       12.49      3.07 o 
   5   4   3      115.89      112.58      8.19 o 
   6   4   3      842.08      770.31     14.51 o 
   7   4   3      202.54      209.75     10.82 o 
   8   4   3      471.51      401.23     17.09 o 
   9   4   3       26.87       42.46      9.44 o 
  10   4   3      277.20      305.87     23.50 o 
  11   4   3      264.64      263.39     24.53 o 
 -11   5   3       11.14        3.24     10.63 o 
 -10   5   3      218.19      233.39     21.88 o 
  -9   5   3       84.24       78.11     17.68 o 
  -8   5   3       38.70       55.15      8.12 o 
  -7   5   3      586.74      551.22     15.17 o 
  -6   5   3        0.06        0.30      4.59 o 
  -5   5   3     1315.54     1264.52     18.66 o 
  -4   5   3        0.12       -0.75      1.74 o 
  -3   5   3     1025.14     1094.38     12.20 o 
  -2   5   3      220.20      184.91      4.63 o 
  -1   5   3      775.74      676.75     10.59 o 
   0   5   3     1070.03     1126.51     14.14 o 
   1   5   3      276.62      302.68      7.35 o 
   2   5   3    11563.11    11975.58    139.40 o 
   3   5   3     3235.26     3107.97     40.03 o 
   4   5   3      436.53      450.97     11.84 o 
   5   5   3      136.89      153.84      9.90 o 
   6   5   3       44.28       42.08      6.65 o 
   7   5   3       62.65       64.92      7.61 o 
   8   5   3      132.53      169.54     14.09 o 
   9   5   3       17.95       20.96      8.63 o 
  10   5   3      187.16      210.64     22.05 o 
  11   5   3       26.16       30.97     14.14 o 
 -11   6   3      135.71      149.01     19.13 o 
 -10   6   3      598.78      612.71     29.04 o 
  -9   6   3       18.81       21.39      6.37 o 
  -8   6   3      798.39      759.04     19.35 o 
  -7   6   3        9.07       14.96      5.18 o 
  -6   6   3      616.30      551.22     14.92 o 
  -5   6   3      425.05      359.96      9.97 o 
  -4   6   3       91.27       76.46      4.21 o 
  -3   6   3      538.54      536.02     12.41 o 
  -2   6   3     3463.77     3408.48     26.73 o 
  -1   6   3      112.45      106.29      3.94 o 
   0   6   3     1591.12     1626.61     17.79 o 
   1   6   3      172.97      151.87      6.96 o 
   2   6   3      264.55      263.01      8.22 o 
   3   6   3      195.79      226.86      8.56 o 
   4   6   3     1168.86     1196.85     20.47 o 
   5   6   3      856.50      859.94     18.26 o 
   6   6   3        0.42        4.28      4.29 o 
   7   6   3       30.43       23.62      5.69 o 
   8   6   3      131.68      144.73     13.73 o 
   9   6   3      136.15      121.58     13.40 o 
  10   6   3      129.48      140.80     15.18 o 
  11   6   3       39.23       26.76     14.16 o 
 -11   7   3       10.89        6.05     17.06 o 
 -10   7   3      205.72      221.24     22.06 o 
  -9   7   3        1.50        0.88      5.54 o 
  -8   7   3       22.70       13.49      6.85 o 
  -7   7   3       19.40       21.54      5.81 o 
  -6   7   3       31.78       34.90      6.11 o 
  -5   7   3     2537.06     2540.05     34.39 o 
  -4   7   3      328.56      300.89      7.97 o 
  -3   7   3      400.65      438.04      8.66 o 
  -2   7   3      201.23      184.42      4.82 o 
  -1   7   3        9.95        7.41      2.83 o 
   0   7   3     1937.39     1914.27     22.94 o 
   1   7   3      903.79      870.10     14.63 o 
   2   7   3      118.09      130.76      6.88 o 
   3   7   3      128.73      139.07     10.55 o 
   4   7   3       37.58       45.24      6.86 o 
   5   7   3       40.36       51.85      6.88 o 
   6   7   3      196.72      182.19     10.54 o 
   7   7   3        4.72        7.31      9.18 o 
   8   7   3      134.54      139.68     13.87 o 
   9   7   3       22.94       38.01     10.14 o 
  10   7   3        0.18       -7.85      7.96 o 
 -10   8   3       87.50      101.10     27.20 o 
  -9   8   3        0.01        8.39      8.91 o 
  -8   8   3      264.27      273.30     13.17 o 
  -7   8   3       13.95       12.15      5.73 o 
  -6   8   3       94.76      106.66      8.97 o 
  -5   8   3       83.25       75.98      7.27 o 
  -4   8   3      168.69      159.46     10.69 o 
  -3   8   3        3.94        5.14      3.16 o 
  -2   8   3      460.55      403.75      7.19 o 
  -1   8   3       75.99       74.34      4.73 o 
   0   8   3      154.48      136.70      7.37 o 
   1   8   3      866.52      900.02     18.41 o 
   2   8   3       39.76       38.35      4.94 o 
   3   8   3     3064.03     2931.25     36.80 o 
   4   8   3     1123.28     1140.82     21.22 o 
   5   8   3       82.62       77.07      7.72 o 
   6   8   3      350.77      336.86     13.08 o 
   7   8   3        1.52        1.16      4.94 o 
   8   8   3       28.78       17.14      8.42 o 
   9   8   3        0.94       -4.61      7.81 o 
  10   8   3        9.70       -2.41      8.40 o 
 -10   9   3       69.56      112.14     21.05 o 
  -9   9   3      232.05      224.75     34.68 o 
  -8   9   3       15.72       18.30     13.20 o 
  -7   9   3      191.26      190.86     12.39 o 
  -6   9   3      262.75      265.99     13.64 o 
  -5   9   3       31.04       20.24      6.17 o 
  -4   9   3      230.10      238.56     27.53 o 
  -3   9   3      597.59      594.21     10.78 o 
  -2   9   3       88.98       87.34      5.47 o 
  -1   9   3     1136.85     1153.44     15.68 o 
   0   9   3        0.03       -0.29      3.96 o 
   1   9   3       31.36       36.19      6.08 o 
   2   9   3      454.37      450.63     12.12 o 
   3   9   3        0.04        2.83      3.48 o 
   4   9   3      135.52      145.92      9.60 o 
   5   9   3        4.55        4.38      3.20 o 
   6   9   3      199.72      179.26     11.70 o 
   7   9   3      339.74      343.73     17.92 o 
   8   9   3       10.74       20.77     11.70 o 
   9   9   3      148.17      142.15     18.32 o 
  -9  10   3       35.94       35.10      9.67 o 
  -8  10   3      185.04      173.98     15.47 o 
  -7  10   3       20.22       32.22     15.89 o 
  -6  10   3       63.07       63.83      9.17 o 
  -5  10   3        6.26        6.52      5.24 o 
  -4  10   3     1182.11     1196.32     22.90 o 
  -3  10   3      239.21      264.08     11.72 o 
  -2  10   3      224.80      242.90      8.27 o 
  -1  10   3       14.64       14.92      3.54 o 
   0  10   3       60.15       64.63      4.87 o 
   1  10   3       70.91       71.84      7.74 o 
   2  10   3       89.16       82.19      7.07 o 
   3  10   3     1308.57     1250.63     22.72 o 
   4  10   3      473.32      445.29     17.78 o 
   5  10   3       64.45       65.30      8.01 o 
   6  10   3      114.67      128.15     10.71 o 
   7  10   3       18.63       13.09     11.18 o 
   8  10   3       50.21       43.26     11.10 o 
   9  10   3        2.94        4.04      8.98 o 
  -8  11   3        3.16        3.00      6.80 o 
  -7  11   3      141.58      146.12     14.14 o 
  -6  11   3        0.00        8.61      6.71 o 
  -5  11   3        5.45        3.46      5.42 o 
  -4  11   3       56.44       51.60     10.65 o 
  -3  11   3      403.35      390.38     14.47 o 
  -2  11   3       66.82       77.10      7.46 o 
  -1  11   3        0.12        8.84      3.63 o 
   0  11   3       70.62       74.71      5.47 o 
   1  11   3      424.59      423.92     14.47 o 
   2  11   3      186.74      195.04     12.03 o 
   3  11   3      272.33      270.62     14.77 o 
   4  11   3       55.60       42.68      6.64 o 
   5  11   3       48.32       69.42     12.59 o 
   6  11   3        2.67       12.55      6.48 o 
   7  11   3        0.55       28.22     15.13 o 
   8  11   3        0.27        7.08      8.48 o 
  -7  12   3       49.09       45.87      9.43 o 
  -6  12   3       24.38       34.94      8.52 o 
  -5  12   3        4.26        7.00      5.80 o 
  -4  12   3      138.45      153.24     11.06 o 
  -3  12   3      120.22      145.19     18.10 o 
  -2  12   3      366.98      380.53     19.49 o 
  -1  12   3      117.03      128.96     12.84 o 
   0  12   3      244.53      233.80      9.27 o 
   1  12   3      211.35      204.38      9.74 o 
   2  12   3      482.39      477.88     19.22 o 
   3  12   3        0.48        3.54      5.26 o 
   4  12   3       15.84       25.35      8.37 o 
   5  12   3       95.55      116.54     19.53 o 
   6  12   3        3.76        7.06      8.10 o 
   7  12   3        0.03       24.73     17.30 o 
  -6  13   3      130.59      142.93     13.50 o 
  -5  13   3       26.69       52.50      8.76 o 
  -4  13   3      140.43      138.63     11.73 o 
  -3  13   3      619.81      669.37     20.78 o 
  -2  13   3       13.70       24.78      6.28 o 
  -1  13   3      490.86      507.64     13.33 o 
   0  13   3        5.10        7.11      5.86 o 
   1  13   3       18.25       27.01      8.13 o 
   2  13   3       47.85       48.36      9.54 o 
   3  13   3      215.20      250.20     15.67 o 
   4  13   3      162.36      176.28     15.78 o 
   5  13   3       28.31       33.89     19.48 o 
   6  13   3        7.44       10.17      9.24 o 
  -4  14   3       79.22      106.34     10.14 o 
  -3  14   3        3.50       10.07      5.03 o 
  -2  14   3        1.83       10.82      6.04 o 
  -1  14   3       33.97       48.28      8.18 o 
   0  14   3       10.40       20.27      6.39 o 
   1  14   3      112.59      125.40     15.35 o 
   2  14   3       11.25       36.88      7.26 o 
   3  14   3       50.29       43.12     13.88 o 
   4  14   3        2.13       19.29     20.98 o 
  -1  15   3        9.23       20.74      9.61 o 
   0  15   3        0.49        9.68      7.22 o 
   1  15   3       50.28       64.31     18.34 o 
 -12   0   4      102.34       64.88     22.10 o 
 -10   0   4        9.74      -10.56     11.84 o 
  -8   0   4       32.74       23.60     11.89 o 
  -6   0   4      199.37      239.27      8.33 o 
  -4   0   4      898.26      884.11     17.23 o 
  -2   0   4     3502.18     3625.46     34.96 o 
   0   0   4     7446.21     7975.77    118.19 o 
   2   0   4       91.17       83.30      6.61 o 
   4   0   4     1774.20     1735.12     32.42 o 
   6   0   4      506.66      629.27     20.79 o 
   8   0   4     2179.60     1977.36     42.87 o 
  10   0   4        0.71       15.74     14.82 o 
  12   0   4        2.66       -6.58     14.00 o 
 -12   1   4       65.36       68.85     15.68 o 
 -11   1   4        1.98      -13.84      9.49 o 
 -10   1   4       63.92       54.58     11.47 o 
  -9   1   4       10.01        8.45      8.12 o 
  -8   1   4      885.33      818.55     21.54 o 
  -7   1   4     2280.22     2160.73     33.73 o 
  -6   1   4      105.26      109.45      6.23 o 
  -5   1   4      152.96      158.13      5.34 o 
  -4   1   4       17.63       21.51      3.14 o 
  -3   1   4      117.89      126.47      4.28 o 
  -2   1   4        5.41       24.25      2.08 o 
  -1   1   4     4543.71     4897.08     35.86 o 
   0   1   4      509.71      464.29      6.89 o 
   1   1   4     1765.39     1777.00     48.09 o 
   2   1   4        3.31        5.49      2.14 o 
   3   1   4      659.48      678.26     12.77 o 
   4   1   4      253.30      261.25      8.35 o 
   5   1   4      263.16      257.04      9.15 o 
   6   1   4       19.92       22.48      5.41 o 
   7   1   4       32.37       19.60      5.69 o 
   8   1   4        0.62        1.03      5.88 o 
   9   1   4       55.08       43.72     22.33 o 
  10   1   4      574.32      573.14     27.23 o 
  11   1   4        1.65      -15.00     10.19 o 
  12   1   4        1.10       -4.57     15.43 o 
 -12   2   4       57.56       53.16     16.53 o 
 -11   2   4      318.25      315.51     21.63 o 
 -10   2   4      202.16      229.79     16.53 o 
  -9   2   4      463.12      438.03     18.15 o 
  -8   2   4      175.24      180.15     14.28 o 
  -7   2   4      887.72      887.59     16.99 o 
  -6   2   4      740.92      759.22     17.16 o 
  -5   2   4      249.85      274.17      9.83 o 
  -4   2   4      335.08      306.28      8.26 o 
  -3   2   4        0.50       -1.26      2.36 o 
  -2   2   4     5203.40     5136.06     39.34 o 
  -1   2   4      139.20      148.33      3.76 o 
   0   2   4     3802.78     3930.06     35.20 o 
   1   2   4      973.52      919.82     12.58 o 
   2   2   4     6914.32     6916.25     64.50 o 
   3   2   4     2492.61     2699.64     30.21 o 
   4   2   4      293.42      315.08      9.21 o 
   5   2   4       36.07       45.68      5.36 o 
   6   2   4     1708.79     1742.28     25.89 o 
   7   2   4       21.81       16.35      5.57 o 
   8   2   4      363.48      355.12     16.16 o 
   9   2   4      196.01      175.87     18.29 o 
  10   2   4       44.87       64.24     13.88 o 
  11   2   4        0.19      -10.70     10.17 o 
 -12   3   4      119.42      162.50     18.82 o 
 -11   3   4        8.83        2.28     10.41 o 
 -10   3   4       48.48       31.83     10.88 o 
  -9   3   4        0.31       -6.07      7.81 o 
  -8   3   4      311.99      277.10     14.47 o 
  -7   3   4        1.84       -5.22      5.34 o 
  -6   3   4     1791.19     1736.44     20.72 o 
  -5   3   4      722.69      768.98     13.59 o 
  -4   3   4     1593.94     1672.38     22.15 o 
  -3   3   4     3784.03     3900.41     34.94 o 
  -2   3   4      209.54      221.31      5.29 o 
  -1   3   4     2628.42     2687.96     27.43 o 
   0   3   4      177.24      181.37      4.90 o 
   1   3   4      104.23      107.90      3.87 o 
   2   3   4       17.38       15.30      2.98 o 
   3   3   4     3250.19     3422.96     37.06 o 
   4   3   4     1181.10     1192.98     21.19 o 
   5   3   4        0.46        4.82      3.67 o 
   6   3   4      249.84      238.71     11.62 o 
   7   3   4       49.24       39.68      9.95 o 
   8   3   4      211.63      181.46     20.84 o 
   9   3   4       71.70       84.52     10.75 o 
  10   3   4      498.71      491.03     28.25 o 
  11   3   4       22.54        0.73     12.46 o 
 -11   4   4      131.77      173.61     18.48 o 
 -10   4   4        6.04        9.74      9.44 o 
  -9   4   4      388.50      368.10     20.33 o 
  -8   4   4      161.92      182.68      9.70 o 
  -7   4   4      422.09      401.13     12.94 o 
  -6   4   4     1347.61     1291.37     21.81 o 
  -5   4   4        0.50       -0.23      2.66 o 
  -4   4   4       16.15        4.07      2.48 o 
  -3   4   4      152.59      153.59      6.33 o 
  -2   4   4     1114.82     1061.39     10.75 o 
  -1   4   4     1104.63     1141.34     13.76 o 
   0   4   4     2434.99     2328.58     29.31 o 
   1   4   4     4417.48     4539.90     52.65 o 
   2   4   4       46.85       57.35      5.52 o 
   3   4   4      792.98      777.88     16.53 o 
   4   4   4       13.87       12.49      4.10 o 
   5   4   4      286.37      290.25     10.45 o 
   6   4   4      151.29      162.77      9.51 o 
   7   4   4       31.64       38.41      8.05 o 
   8   4   4      423.97      427.31     17.75 o 
   9   4   4       15.68       21.68      8.27 o 
  10   4   4        3.67       -2.11     10.94 o 
  11   4   4       33.53       28.16     13.25 o 
 -11   5   4       65.25       55.44     16.14 o 
 -10   5   4      393.67      364.17     35.34 o 
  -9   5   4      108.68      123.21     36.06 o 
  -8   5   4       22.16       36.85      6.50 o 
  -7   5   4       61.91       59.46      8.59 o 
  -6   5   4      149.43      146.69      8.40 o 
  -5   5   4      871.72      849.02     16.96 o 
  -4   5   4       37.19       63.18      3.63 o 
  -3   5   4      222.90      171.82      4.83 o 
  -2   5   4      854.33      919.22     11.77 o 
  -1   5   4      535.55      471.60     13.14 o 
   0   5   4      934.81      903.60     12.30 o 
   1   5   4     1123.47     1053.22     16.29 o 
   2   5   4       25.85       22.68      4.80 o 
   3   5   4     1172.25     1029.75     20.04 o 
   4   5   4      426.05      415.64     10.26 o 
   5   5   4     2354.45     2268.04     30.99 o 
   6   5   4     2583.24     2510.17     50.15 o 
   7   5   4      851.99      904.50     24.46 o 
   8   5   4      331.74      351.97     25.50 o 
   9   5   4        0.49        7.57      7.84 o 
  10   5   4        2.29       -4.65     10.45 o 
  11   5   4       15.89       13.45     12.57 o 
 -11   6   4      274.30      330.84     27.38 o 
 -10   6   4        9.82        8.87     11.85 o 
  -9   6   4      218.67      230.34     12.66 o 
  -8   6   4        7.33        6.78      6.15 o 
  -7   6   4      121.49      133.29     10.13 o 
  -6   6   4        3.70        2.30      3.95 o 
  -5   6   4     2591.14     2544.92     32.77 o 
  -4   6   4       92.84       99.87      4.67 o 
  -3   6   4       30.30       29.44      2.91 o 
  -2   6   4       34.73       28.31      2.73 o 
  -1   6   4       13.61        9.70      2.43 o 
   0   6   4      545.36      603.07      9.77 o 
   1   6   4        1.19        4.60      3.78 o 
   2   6   4     1281.49     1270.70     16.85 o 
   3   6   4      750.98      712.74     16.30 o 
   4   6   4      682.38      647.00     15.02 o 
   5   6   4     1598.07     1570.86     25.80 o 
   6   6   4      782.61      705.21     21.05 o 
   7   6   4      196.48      198.08     13.94 o 
   8   6   4        0.27        2.79      7.37 o 
   9   6   4      277.14      272.61     17.81 o 
  10   6   4      222.01      251.55     19.11 o 
  11   6   4      439.48      449.65     33.76 o 
 -10   7   4        0.31        9.40     11.86 o 
  -9   7   4      174.80      203.87     13.12 o 
  -8   7   4      209.68      226.41     12.55 o 
  -7   7   4       87.36       78.45      8.06 o 
  -6   7   4       19.55       16.46      4.80 o 
  -5   7   4       57.93       49.78      8.99 o 
  -4   7   4       55.54       56.94      5.79 o 
  -3   7   4      118.22      111.94      5.13 o 
  -2   7   4      230.39      224.79      5.46 o 
  -1   7   4      513.95      612.49      9.18 o 
   0   7   4       39.09       41.72      4.07 o 
   1   7   4      373.88      321.12     13.63 o 
   2   7   4     2418.98     2285.19     35.41 o 
   3   7   4        1.53        0.36      4.43 o 
   4   7   4       16.76       12.90      4.66 o 
   5   7   4       70.81       65.81      7.26 o 
   6   7   4       13.35       24.65      7.56 o 
   7   7   4        5.30       -1.35      6.51 o 
   8   7   4       25.07       22.43      8.44 o 
   9   7   4      212.51      187.07     16.34 o 
  10   7   4      107.73       91.62     13.68 o 
 -10   8   4       21.67       27.97     21.79 o 
  -9   8   4      174.14      172.18     14.96 o 
  -8   8   4        7.96       10.45      6.48 o 
  -7   8   4      242.27      241.34     11.68 o 
  -6   8   4       25.54       20.17      5.58 o 
  -5   8   4      285.92      275.37     10.84 o 
  -4   8   4      820.38      748.36     15.51 o 
  -3   8   4      242.89      239.10      8.67 o 
  -2   8   4      235.15      239.29      8.45 o 
  -1   8   4       74.21       80.41      4.58 o 
   0   8   4      306.08      288.04      9.30 o 
   1   8   4       50.67       56.87      7.61 o 
   2   8   4       87.23      103.01      9.89 o 
   3   8   4      343.81      341.64     14.56 o 
   4   8   4     1013.78      930.00     19.30 o 
   5   8   4      226.04      223.22     13.66 o 
   6   8   4       48.71       41.03      9.14 o 
   7   8   4      188.69      207.38     15.75 o 
   8   8   4       87.61       94.08     13.20 o 
   9   8   4      202.35      252.99     19.02 o 
  10   8   4        4.00       -1.28     12.99 o 
  -9   9   4       11.42       26.62     14.52 o 
  -8   9   4      249.36      252.12     15.56 o 
  -7   9   4       30.07       25.53      7.71 o 
  -6   9   4      569.92      544.07     19.34 o 
  -5   9   4        7.94        8.43      5.45 o 
  -4   9   4      499.57      461.90     17.18 o 
  -3   9   4       12.69        9.01      3.11 o 
  -2   9   4       94.36       90.71      6.44 o 
  -1   9   4       39.08       38.64      4.15 o 
   0   9   4       48.90       54.81      6.40 o 
   1   9   4      192.72      204.27     10.37 o 
   2   9   4      100.23      106.96     10.27 o 
   3   9   4      210.65      185.29     12.72 o 
   4   9   4       21.93       36.65      9.88 o 
   5   9   4      122.34       99.21     14.08 o 
   6   9   4       20.46       38.44     16.99 o 
   7   9   4       32.80       41.39      9.74 o 
   8   9   4      467.28      467.70     21.25 o 
   9   9   4      139.70      140.69     15.58 o 
  -9  10   4      152.46      172.61     16.62 o 
  -8  10   4        0.91        2.31     13.66 o 
  -7  10   4      216.28      225.29     16.22 o 
  -6  10   4      106.20      104.07     11.40 o 
  -5  10   4      147.38      154.81     12.57 o 
  -4  10   4      393.45      363.33     17.48 o 
  -3  10   4      166.30      170.93     11.84 o 
  -2  10   4      103.24      113.47      7.61 o 
  -1  10   4        0.22        0.47      2.89 o 
   0  10   4      172.93      169.23      7.20 o 
   1  10   4      146.15      160.53     12.83 o 
   2  10   4        1.91       -2.37      5.25 o 
   3  10   4       80.59       92.66     10.46 o 
   4  10   4      136.21      121.76     12.12 o 
   5  10   4        0.12        0.95      8.13 o 
   6  10   4       24.06       16.57      7.91 o 
   7  10   4      179.94      236.71     17.71 o 
   8  10   4        1.59        1.37      8.04 o 
  -8  11   4       61.73       61.70     14.67 o 
  -7  11   4       94.74      108.14     12.74 o 
  -6  11   4        9.35       18.39      7.49 o 
  -5  11   4      117.04      122.23     11.88 o 
  -4  11   4        2.76        4.12      4.82 o 
  -3  11   4       40.91       33.40      7.77 o 
  -2  11   4      145.89      153.01     10.91 o 
  -1  11   4       73.66       67.86      6.52 o 
   0  11   4       18.49       21.26      4.65 o 
   1  11   4        0.49        4.64      6.35 o 
   2  11   4       28.49       27.11      6.48 o 
   3  11   4        0.43        3.22      6.87 o 
   4  11   4       21.88       20.56      7.46 o 
   5  11   4        0.75       -2.44      7.10 o 
   6  11   4       43.49       44.68     13.74 o 
   7  11   4       17.35        1.02     12.49 o 
   8  11   4      474.55      450.07     21.93 o 
  -7  12   4       80.57       91.72     11.96 o 
  -6  12   4       42.42       43.02     12.31 o 
  -5  12   4       26.55        9.99      4.78 o 
  -4  12   4      131.62      118.18     11.01 o 
  -3  12   4       63.79       63.29      8.10 o 
  -2  12   4       94.93       81.41      9.87 o 
  -1  12   4       39.90       45.21      6.01 o 
   0  12   4      129.75      120.59      7.84 o 
   1  12   4      176.36      175.41     11.71 o 
   2  12   4        0.72       10.61      6.41 o 
   3  12   4        0.20       11.14      7.23 o 
   4  12   4       13.03       31.48     15.89 o 
   5  12   4      107.32      133.35     17.23 o 
   6  12   4       73.65       78.28     21.65 o 
   7  12   4       45.28       47.07     12.86 o 
  -6  13   4       97.51      118.19     19.40 o 
  -5  13   4      255.30      211.85     14.44 o 
  -4  13   4       44.71       78.67      9.09 o 
  -3  13   4        7.58       19.56     13.31 o 
  -2  13   4       84.40       82.80      9.13 o 
  -1  13   4      136.84      162.44     17.74 o 
   0  13   4      156.87      143.89      8.43 o 
   1  13   4      144.48      143.44      8.04 o 
   2  13   4       75.54       63.40     10.76 o 
   3  13   4       65.56       69.10     11.16 o 
   4  13   4      232.77      232.73     22.39 o 
   5  13   4       90.70       93.88     13.60 o 
   6  13   4        0.01        4.75      8.14 o 
  -4  14   4       36.80       50.30      8.16 o 
  -3  14   4        0.81       14.21     10.32 o 
  -2  14   4       39.74       44.83      8.46 o 
  -1  14   4        6.97       12.16      5.34 o 
   0  14   4       65.08       75.25      6.55 o 
   1  14   4        1.74       14.17      8.09 o 
   2  14   4       24.73       58.51     19.26 o 
   3  14   4        8.07       35.24      8.95 o 
   4  14   4      303.62      280.65     17.60 o 
  -1  15   4        7.28       18.59      7.83 o 
   0  15   4        4.79       19.13     12.34 o 
   1  15   4        1.08       53.64     17.96 o 
 -11   0   5      214.62      198.90     24.67 o 
  -9   0   5       20.66        6.49     12.79 o 
  -7   0   5      614.30      625.98     46.38 o 
  -5   0   5      192.96      152.39      8.91 o 
  -3   0   5       54.48       96.07      6.45 o 
  -1   0   5      301.66      342.07      9.06 o 
   3   0   5      356.47      413.47     13.70 o 
   5   0   5     2197.89     2310.96     42.44 o 
   7   0   5      100.86      113.37     12.56 o 
   9   0   5     1570.14     1476.77     58.76 o 
  11   0   5      250.19      246.50     33.62 o 
 -12   1   5       55.42       56.89     14.32 o 
 -11   1   5       75.74       77.13     13.12 o 
 -10   1   5      103.87      110.90     18.17 o 
  -9   1   5      408.11      404.15     18.01 o 
  -8   1   5      679.27      687.24     20.14 o 
  -7   1   5      118.57      139.08     11.78 o 
  -6   1   5     1802.32     1782.12     21.43 o 
  -5   1   5        0.29        2.45      2.69 o 
  -4   1   5     1010.12      984.41     13.19 o 
  -3   1   5        4.74        0.90      1.65 o 
  -2   1   5     6824.52     6940.52     43.58 o 
  -1   1   5        2.67       -1.63      1.70 o 
   0   1   5      419.93      421.37      7.08 o 
   1   1   5       68.55       81.09      5.45 o 
   2   1   5     1769.98     1968.06     20.45 o 
   3   1   5      262.33      308.00      8.53 o 
   4   1   5      560.86      618.08     12.87 o 
   5   1   5      400.65      378.51     11.07 o 
   6   1   5      112.10      117.83      9.91 o 
   7   1   5     1217.20     1352.43     23.69 o 
   8   1   5       27.18       30.43      7.74 o 
   9   1   5      349.79      375.98     21.38 o 
  10   1   5      499.63      520.10     26.28 o 
  11   1   5      362.47      368.96     24.63 o 
 -12   2   5       18.70        4.51     12.47 o 
 -11   2   5      121.90      134.90     16.91 o 
 -10   2   5        0.10        7.01      9.08 o 
  -9   2   5       11.55       14.61      8.66 o 
  -8   2   5      762.17      740.44     20.95 o 
  -7   2   5     1620.80     1491.68     25.99 o 
  -6   2   5      347.73      317.49      8.54 o 
  -5   2   5     1144.39     1131.07     14.16 o 
  -4   2   5     1521.39     1722.13     18.67 o 
  -3   2   5     2553.41     2627.76     21.26 o 
  -2   2   5     2752.45     2992.73     25.23 o 
  -1   2   5     2828.09     2958.47     27.65 o 
   0   2   5     3020.83     2969.57     65.73 o 
   1   2   5        1.47        2.52      2.08 o 
   2   2   5       22.13       26.24      3.23 o 
   3   2   5     1194.63     1357.94     22.22 o 
   4   2   5      121.37      123.12      7.17 o 
   5   2   5      499.48      522.36     13.14 o 
   6   2   5      486.91      482.81     13.58 o 
   7   2   5      458.75      420.22     15.88 o 
   8   2   5      578.80      623.61     20.41 o 
   9   2   5       23.42        7.08      7.38 o 
  10   2   5        1.01        4.94     10.59 o 
  11   2   5      319.02      295.22     25.82 o 
 -12   3   5      103.31      118.03     17.23 o 
 -11   3   5      176.20      155.98     17.63 o 
 -10   3   5      118.56      122.84     15.00 o 
  -9   3   5      104.41      115.38     12.27 o 
  -8   3   5      244.65      239.49     14.38 o 
  -7   3   5        2.10        4.39      4.15 o 
  -6   3   5      810.04      829.54     14.59 o 
  -5   3   5       15.32        9.14      3.92 o 
  -4   3   5        2.93        4.57      3.98 o 
  -3   3   5       40.87       37.10      3.06 o 
  -2   3   5      104.39      139.34      3.68 o 
  -1   3   5      193.59      184.68      6.25 o 
   0   3   5      233.85      207.05      5.46 o 
   1   3   5      333.30      413.71      7.75 o 
   2   3   5        0.73        5.49      3.61 o 
   3   3   5       51.74       26.60      4.13 o 
   4   3   5        3.20       -0.74      3.54 o 
   5   3   5      252.31      245.14      9.91 o 
   6   3   5        1.21       -4.64      6.71 o 
   7   3   5     3008.90     2956.12     47.26 o 
   8   3   5       28.56       26.89      7.95 o 
   9   3   5        4.21       -0.60      6.78 o 
  10   3   5       52.32       21.68     12.13 o 
  11   3   5       53.41       35.83     30.91 o 
 -11   4   5      146.96      155.54     17.00 o 
 -10   4   5      388.55      391.78     20.94 o 
  -9   4   5     1633.91     1464.76     34.70 o 
  -8   4   5       27.78       39.60      5.95 o 
  -7   4   5        0.38        0.25      5.85 o 
  -6   4   5      557.85      508.41     15.08 o 
  -5   4   5      619.18      584.97     14.27 o 
  -4   4   5      741.61      698.65     11.82 o 
  -3   4   5     1148.91     1117.57     12.52 o 
  -2   4   5      305.57      326.73      7.71 o 
  -1   4   5     1522.19     1460.47     15.34 o 
   0   4   5        0.50        1.48      2.22 o 
   1   4   5      103.33      111.83      4.36 o 
   2   4   5      904.83      874.33     14.71 o 
   3   4   5       10.04        7.17      2.80 o 
   4   4   5      334.22      319.59     23.73 o 
   5   4   5       81.48       71.12      7.90 o 
   6   4   5      285.36      261.06     12.73 o 
   7   4   5       34.90       19.00     19.91 o 
   8   4   5       12.91        4.58      5.20 o 
   9   4   5      138.89      129.60     13.10 o 
  10   4   5      323.76      346.07     23.84 o 
  11   4   5       13.65       13.59     12.17 o 
 -11   5   5       12.69        6.56     10.66 o 
 -10   5   5        2.84       -1.03     15.54 o 
  -9   5   5      352.12      299.24     18.11 o 
  -8   5   5      150.04      150.89     11.44 o 
  -7   5   5        1.28       -0.94      2.58 o 
  -6   5   5      723.38      667.32     15.53 o 
  -5   5   5       71.79       86.83      7.70 o 
  -4   5   5      913.43      961.15     12.73 o 
  -3   5   5     1067.51     1037.23     13.62 o 
  -2   5   5      119.40      115.40      3.96 o 
  -1   5   5      105.22       99.49      4.08 o 
   0   5   5        9.77        3.68      2.44 o 
   1   5   5        0.27        3.17      1.52 o 
   2   5   5      611.92      587.48     14.39 o 
   3   5   5       44.22       25.03      4.85 o 
   4   5   5      108.39       86.55      7.30 o 
   5   5   5     1166.50     1094.55     20.41 o 
   6   5   5       56.77       49.75      6.81 o 
   7   5   5        2.94       -6.24      6.21 o 
   8   5   5       14.83        8.95      7.64 o 
   9   5   5       68.23       69.55     12.95 o 
  10   5   5        0.35       -7.84      8.10 o 
  11   5   5       18.05       -0.18     11.76 o 
 -11   6   5      136.17      128.96     39.69 o 
 -10   6   5       10.01       22.65     10.95 o 
  -9   6   5       74.65       66.21     16.03 o 
  -8   6   5       99.65       85.15      8.81 o 
  -7   6   5       37.17       36.13      6.19 o 
  -6   6   5        2.34       -2.00      3.56 o 
  -5   6   5       86.15       70.26      6.82 o 
  -4   6   5       92.15       87.45      6.59 o 
  -3   6   5      442.30      419.13      7.75 o 
  -2   6   5        3.30        0.88      1.59 o 
  -1   6   5       97.89       93.73      5.16 o 
   0   6   5      160.40      170.61      6.33 o 
   1   6   5       16.32       17.39      4.05 o 
   2   6   5      926.98      883.71     19.87 o 
   3   6   5      213.41      218.34     11.67 o 
   4   6   5      104.19       92.42     14.49 o 
   5   6   5      925.70      917.66     19.13 o 
   6   6   5      374.17      356.62     15.74 o 
   7   6   5      318.19      283.98     15.20 o 
   8   6   5      191.03      199.29     15.63 o 
   9   6   5       28.28       24.98      9.59 o 
  10   6   5       32.61       37.87     10.58 o 
 -10   7   5      587.99      614.97     38.34 o 
  -9   7   5        7.32       26.62      9.38 o 
  -8   7   5       35.33       38.12      8.11 o 
  -7   7   5        5.02        3.09      4.57 o 
  -6   7   5      393.07      327.72     19.53 o 
  -5   7   5      109.81      120.23      8.08 o 
  -4   7   5      359.14      359.62     12.72 o 
  -3   7   5       50.09       53.86      3.85 o 
  -2   7   5      465.60      467.75      9.19 o 
  -1   7   5      953.73      925.77     13.17 o 
   0   7   5     1419.82     1523.98     20.42 o 
   1   7   5      403.47      416.69     13.73 o 
   2   7   5       79.29       73.40      5.84 o 
   3   7   5      382.53      371.75     22.65 o 
   4   7   5      190.37      185.41     12.75 o 
   5   7   5       63.57       81.16      9.72 o 
   6   7   5       13.81       13.70      6.91 o 
   7   7   5      354.76      349.34     16.73 o 
   8   7   5       35.48       40.75     11.41 o 
   9   7   5        1.39        4.35      8.55 o 
  10   7   5        0.27        1.07      9.12 o 
 -10   8   5       41.55       45.93     18.19 o 
  -9   8   5       53.48       55.78     12.41 o 
  -8   8   5      128.63      145.40     16.76 o 
  -7   8   5      176.93      184.65     19.98 o 
  -6   8   5      273.06      248.38     13.63 o 
  -5   8   5       83.59      108.66      9.37 o 
  -4   8   5      905.02      860.42     16.80 o 
  -3   8   5      518.18      520.59     15.37 o 
  -2   8   5     1048.97     1037.74     13.39 o 
  -1   8   5      334.04      354.46      7.64 o 
   0   8   5      269.11      268.87      9.12 o 
   1   8   5      105.66       84.45      8.79 o 
   2   8   5      392.34      397.75     15.18 o 
   3   8   5        1.57       -6.75      4.91 o 
   4   8   5      171.72      179.61     13.08 o 
   5   8   5      406.34      373.96     33.63 o 
   6   8   5      186.33      218.28     15.55 o 
   7   8   5      314.12      278.78     16.52 o 
   8   8   5       50.36       49.65     12.06 o 
   9   8   5       39.04       24.59     10.37 o 
  10   8   5       70.47       79.97     13.14 o 
  -9   9   5        4.54       -3.13     15.92 o 
  -8   9   5        0.68       -6.78     13.35 o 
  -7   9   5        6.11        3.47      6.16 o 
  -6   9   5        5.25        4.21      5.88 o 
  -5   9   5      164.45      161.00     14.81 o 
  -4   9   5      293.01      300.59     33.93 o 
  -3   9   5      322.13      309.34     10.14 o 
  -2   9   5        1.59        0.96      2.99 o 
  -1   9   5       13.83       17.90      4.26 o 
   0   9   5       95.82      112.62      8.41 o 
   1   9   5     1128.76     1106.55     21.32 o 
   2   9   5        0.50       -2.08      5.58 o 
   3   9   5      502.79      480.37     17.14 o 
   4   9   5       64.72       63.54     11.74 o 
   5   9   5      302.88      287.63     15.36 o 
   6   9   5        0.28        4.53      6.92 o 
   7   9   5      253.89      256.21     16.90 o 
   8   9   5        6.95       -1.80     18.77 o 
   9   9   5      232.44      241.80     18.88 o 
  -9  10   5        0.52        4.37      6.62 o 
  -8  10   5        0.38        6.60      8.80 o 
  -7  10   5        7.10       15.70      8.73 o 
  -6  10   5        0.25       -4.95      5.01 o 
  -5  10   5       95.40       90.59     10.01 o 
  -4  10   5      171.31      163.95     25.33 o 
  -3  10   5      169.44      185.67     12.27 o 
  -2  10   5      100.74      114.65      6.83 o 
  -1  10   5       63.54       59.16      6.22 o 
   0  10   5     1268.73     1285.04     28.76 o 
   1  10   5      343.51      311.80     14.37 o 
   2  10   5      434.90      427.17     16.81 o 
   3  10   5        2.73        4.30      8.39 o 
   4  10   5     1275.47     1200.18     29.27 o 
   5  10   5       26.21       29.04      8.44 o 
   6  10   5       40.04       33.23     10.14 o 
   7  10   5        5.92        4.67      8.38 o 
   8  10   5      111.65      126.71     14.94 o 
  -8  11   5        2.52        0.58      6.67 o 
  -7  11   5       93.62       88.44     11.30 o 
  -6  11   5       51.59       54.75      9.48 o 
  -5  11   5      117.23      129.06     11.99 o 
  -4  11   5       15.31        5.98      6.36 o 
  -3  11   5        4.64       11.80      8.20 o 
  -2  11   5       18.80       25.13      7.25 o 
  -1  11   5      125.91      111.10      8.16 o 
   0  11   5        3.40        2.91      3.84 o 
   1  11   5      220.63      224.68     14.48 o 
   2  11   5        5.68        5.40      6.59 o 
   3  11   5      357.74      337.14     19.96 o 
   4  11   5      146.04      160.05     17.05 o 
   5  11   5        0.42       30.17     31.47 o 
   6  11   5       21.35       24.57      9.98 o 
   7  11   5       32.49       58.32     13.25 o 
   8  11   5       23.06       34.01     12.22 o 
  -7  12   5      120.03      130.42     18.12 o 
  -6  12   5        8.88        8.81      8.82 o 
  -5  12   5        6.53        3.52      3.02 o 
  -4  12   5       68.12       64.09      8.30 o 
  -3  12   5       10.67       30.00      6.80 o 
  -2  12   5       28.47       38.66      7.91 o 
  -1  12   5        0.83        0.98      3.98 o 
   0  12   5       86.02       96.93      7.96 o 
   1  12   5        2.22       14.87     10.18 o 
   2  12   5       90.53      101.13     11.65 o 
   3  12   5       17.88       21.88     11.60 o 
   4  12   5       88.48      120.39     16.39 o 
   5  12   5        3.52        8.33      7.64 o 
   6  12   5       89.53      121.06     21.09 o 
   7  12   5       48.86       47.79     12.72 o 
  -6  13   5        2.33       12.19      5.75 o 
  -5  13   5        3.36       10.32      6.55 o 
  -4  13   5      301.07      327.33     15.74 o 
  -3  13   5      226.13      182.24     12.07 o 
  -2  13   5       77.70       69.82      9.95 o 
  -1  13   5       22.03       18.43      5.53 o 
   0  13   5       30.22       32.73      5.85 o 
   1  13   5       45.11       48.41      6.06 o 
   2  13   5       13.31       30.65      8.28 o 
   3  13   5       40.40       36.13      9.54 o 
   4  13   5        5.56       36.67     10.73 o 
   5  13   5      112.64      126.53     17.02 o 
  -4  14   5        0.80       13.71      5.68 o 
  -3  14   5       37.13       53.53      8.26 o 
  -2  14   5       15.37       23.42      6.73 o 
  -1  14   5       42.96       55.44     11.73 o 
   0  14   5       16.32       18.48      5.22 o 
   1  14   5       88.67       75.69      9.33 o 
   2  14   5        0.90       18.55     11.94 o 
   3  14   5       38.43       44.12     14.65 o 
   4  14   5      119.65      111.71     13.22 o 
 -12   0   6     1188.66     1286.14     48.66 o 
 -10   0   6      667.00      707.40     33.17 o 
  -8   0   6      402.56      397.90     23.84 o 
  -6   0   6     1372.82     1373.97     22.61 o 
  -4   0   6      911.31      947.54     18.73 o 
  -2   0   6     2112.79     2135.13     20.95 o 
   0   0   6     1340.02     1275.37     18.43 o 
   2   0   6       54.89       88.72      5.51 o 
   4   0   6     1888.12     1917.39     41.86 o 
   6   0   6     1708.87     1698.63     37.47 o 
   8   0   6       26.48       20.78      9.16 o 
  10   0   6       10.11        6.59     13.84 o 
 -12   1   6       94.37       74.31     15.94 o 
 -11   1   6      182.95      175.63     16.65 o 
 -10   1   6        4.16       -2.15      9.01 o 
  -9   1   6       16.17       14.04      9.18 o 
  -8   1   6      967.97      925.89     23.58 o 
  -7   1   6      962.94      906.85     22.04 o 
  -6   1   6       59.80       61.66      6.71 o 
  -5   1   6       96.03       98.90      6.44 o 
  -4   1   6       71.83       97.99      4.69 o 
  -3   1   6       23.14       40.95      2.84 o 
  -2   1   6     1038.31     1190.37     11.16 o 
  -1   1   6      413.36      428.50      5.97 o 
   0   1   6        0.02       -1.97      1.92 o 
   1   1   6        0.07       -0.80      1.66 o 
   2   1   6      911.32      936.14     17.35 o 
   3   1   6      623.02      664.47     12.74 o 
   4   1   6      691.26      785.71     15.07 o 
   5   1   6     1115.08     1140.04     19.84 o 
   6   1   6      115.71      121.42      8.71 o 
   7   1   6       89.53      108.87      8.75 o 
   8   1   6      189.69      192.04     13.98 o 
   9   1   6      141.88      147.45     25.45 o 
  10   1   6       36.70       28.01     11.88 o 
  11   1   6      145.43      157.02     31.97 o 
 -12   2   6       24.36       18.97     14.00 o 
 -11   2   6       49.39       44.46     13.31 o 
 -10   2   6      439.79      425.51     19.54 o 
  -9   2   6      330.53      314.97     20.10 o 
  -8   2   6      405.34      391.92     14.18 o 
  -7   2   6       95.82      115.22      6.90 o 
  -6   2   6      415.33      403.39     11.10 o 
  -5   2   6      102.65      121.40      6.69 o 
  -4   2   6      100.48      122.65      4.98 o 
  -3   2   6      884.56      903.28     10.42 o 
  -2   2   6        0.13       -3.14      1.91 o 
  -1   2   6      373.30      384.42      6.52 o 
   0   2   6       11.47       15.35      1.84 o 
   1   2   6       49.92       70.66      3.83 o 
   2   2   6     1942.70     2057.62     24.41 o 
   3   2   6     1356.93     1468.95     20.51 o 
   4   2   6      246.50      244.53      8.99 o 
   5   2   6      107.26       89.84      7.41 o 
   6   2   6       29.59       43.27      6.73 o 
   7   2   6      288.53      245.15     11.28 o 
   8   2   6      368.09      375.68     16.78 o 
   9   2   6       30.22       21.30     10.37 o 
  10   2   6      345.40      368.25     23.71 o 
  11   2   6        0.96       11.43     10.44 o 
 -12   3   6       74.08       72.11     15.46 o 
 -11   3   6      261.46      339.74     23.26 o 
 -10   3   6       34.83       54.12     12.52 o 
  -9   3   6      766.21      767.76     23.08 o 
  -8   3   6      746.44      717.43     21.00 o 
  -7   3   6     1136.47     1086.36     17.70 o 
  -6   3   6       52.77       46.13      5.86 o 
  -5   3   6      327.48      303.42      8.87 o 
  -4   3   6      293.43      292.99      8.83 o 
  -3   3   6       27.21        9.24      2.96 o 
  -2   3   6      494.94      572.47      7.76 o 
  -1   3   6      179.34      213.25      5.87 o 
   0   3   6       44.70       28.98      3.46 o 
   1   3   6      117.62      114.58      4.96 o 
   2   3   6      901.63      965.52     13.81 o 
   3   3   6      303.54      341.46      9.60 o 
   4   3   6      522.73      583.07     18.96 o 
   5   3   6      685.60      719.33     16.03 o 
   6   3   6      870.23      845.07     18.37 o 
   7   3   6      711.26      739.18     17.78 o 
   8   3   6      171.77      172.84     13.99 o 
   9   3   6      194.86      205.48     15.59 o 
  10   3   6        4.27      -19.08      9.54 o 
  11   3   6      397.72      409.04     26.02 o 
 -11   4   6        0.00       -8.70     10.21 o 
 -10   4   6        2.36      -23.11     12.28 o 
  -9   4   6      303.27      264.58     17.61 o 
  -8   4   6      993.08      942.03     17.92 o 
  -7   4   6      533.93      495.52     12.38 o 
  -6   4   6       47.11       46.53      7.18 o 
  -5   4   6       38.40       46.37      5.86 o 
  -4   4   6      722.94      668.60     11.81 o 
  -3   4   6      752.85      753.33      9.61 o 
  -2   4   6       21.36       27.98      2.58 o 
  -1   4   6      305.37      311.04      7.96 o 
   0   4   6      138.92      137.40      5.41 o 
   1   4   6     6230.51     6709.66     64.76 o 
   2   4   6       24.06       11.74      3.15 o 
   3   4   6     1164.77     1191.85     28.33 o 
   4   4   6      272.53      238.20     11.77 o 
   5   4   6       14.64       14.18      5.20 o 
   6   4   6     1107.53     1111.90     21.36 o 
   7   4   6       33.46       34.80      9.97 o 
   8   4   6       61.66       71.95     10.61 o 
   9   4   6      329.89      333.91     17.93 o 
  10   4   6      629.17      574.82     61.69 o 
  11   4   6       12.78        2.07     11.79 o 
 -11   5   6       87.53       20.58     17.38 o 
 -10   5   6       69.84       65.54     13.32 o 
  -9   5   6       74.11       70.61     12.12 o 
  -8   5   6        1.34        8.32      4.72 o 
  -7   5   6      675.64      592.85     13.44 o 
  -6   5   6      320.38      312.43     11.86 o 
  -5   5   6       99.13      110.55      7.97 o 
  -4   5   6      406.45      399.23      8.58 o 
  -3   5   6       40.48       36.94      2.93 o 
  -2   5   6     2507.05     2664.89     26.49 o 
  -1   5   6       12.39        9.42      1.72 o 
   0   5   6      857.26      886.49     12.79 o 
   1   5   6      276.56      283.33      6.88 o 
   2   5   6     1815.49     1791.52     22.06 o 
   3   5   6      337.16      313.97     10.54 o 
   4   5   6        7.48        2.78      4.39 o 
   5   5   6      133.40      136.55     10.67 o 
   6   5   6     1782.67     1616.26     30.43 o 
   7   5   6      135.03      162.82     16.58 o 
   8   5   6       24.11       15.15      6.51 o 
   9   5   6      324.19      356.78     18.20 o 
  10   5   6        9.42       14.46      9.27 o 
  11   5   6       24.04       26.37     13.04 o 
 -11   6   6        2.11        4.49     17.00 o 
 -10   6   6       69.52       38.86     16.62 o 
  -9   6   6      187.68      191.61     34.24 o 
  -8   6   6     1089.79     1039.91     23.67 o 
  -7   6   6      163.17      187.61     12.10 o 
  -6   6   6      646.22      593.34     16.84 o 
  -5   6   6      213.72      203.62      9.59 o 
  -4   6   6      184.28      177.94      8.23 o 
  -3   6   6      309.18      310.18      6.91 o 
  -2   6   6      843.27      816.11     18.15 o 
  -1   6   6     2138.60     2124.36     21.25 o 
   0   6   6      143.18      146.49      8.45 o 
   1   6   6       67.36       57.11      6.37 o 
   2   6   6       11.36        6.77      4.75 o 
   3   6   6       64.95       52.31      7.26 o 
   4   6   6       46.53       44.61      7.51 o 
   5   6   6       12.89       11.30      5.04 o 
   6   6   6      176.63      206.87     14.39 o 
   7   6   6       51.79       46.10      9.11 o 
   8   6   6      515.96      491.98     28.74 o 
   9   6   6       21.28       15.66      8.78 o 
  10   6   6       31.08       33.30     10.83 o 
 -10   7   6       11.02       13.89     19.03 o 
  -9   7   6      160.70      160.68     13.18 o 
  -8   7   6       37.97       36.84      8.01 o 
  -7   7   6      393.98      352.01     15.95 o 
  -6   7   6      221.46      252.10     26.26 o 
  -5   7   6      208.70      200.25      9.09 o 
  -4   7   6      504.10      508.95     12.66 o 
  -3   7   6      143.98      142.79      6.52 o 
  -2   7   6      103.73       93.29      4.67 o 
  -1   7   6      165.39      185.86      7.27 o 
   0   7   6       71.20       71.54      5.56 o 
   1   7   6        0.90       -0.50      3.81 o 
   2   7   6     1798.33     1717.97     29.82 o 
   3   7   6      129.92      132.91     10.98 o 
   4   7   6      823.10      755.00     20.84 o 
   5   7   6      181.30      176.11     13.07 o 
   6   7   6      134.72      138.88     12.84 o 
   7   7   6      132.17      155.93     13.99 o 
   8   7   6       66.83       55.37     16.75 o 
   9   7   6       22.71       16.58      9.98 o 
  10   7   6      150.58      192.00     17.76 o 
 -10   8   6        0.04       24.84     21.65 o 
  -9   8   6       10.25       -4.96      6.77 o 
  -8   8   6        0.31       -1.01      5.74 o 
  -7   8   6       83.11       84.25     11.83 o 
  -6   8   6      421.53      405.86     20.10 o 
  -5   8   6       13.86       13.14      6.55 o 
  -4   8   6        5.98        2.11      4.18 o 
  -3   8   6      230.66      226.13     10.74 o 
  -2   8   6      130.49      119.41      7.77 o 
  -1   8   6      455.65      424.51     10.67 o 
   0   8   6      296.13      291.68      9.58 o 
   1   8   6      407.52      391.76     14.21 o 
   2   8   6       65.92       73.16      6.66 o 
   3   8   6      822.71      784.63     21.10 o 
   4   8   6        0.01       -3.35      5.39 o 
   5   8   6      489.44      455.63     22.92 o 
   6   8   6       12.91        5.94      7.43 o 
   7   8   6       42.73       45.25     10.19 o 
   8   8   6       71.74       93.77     18.63 o 
   9   8   6        1.75       -9.63      8.02 o 
  -9   9   6       23.84       23.69      9.34 o 
  -8   9   6       22.34       19.40      7.40 o 
  -7   9   6        0.89       10.49      6.22 o 
  -6   9   6       32.13       33.04      9.36 o 
  -5   9   6        0.70        5.69      6.43 o 
  -4   9   6      223.42      241.44     11.44 o 
  -3   9   6      116.11       93.48      9.33 o 
  -2   9   6       43.90       40.35      4.81 o 
  -1   9   6       44.16       37.77      4.57 o 
   0   9   6      386.80      328.52     16.01 o 
   1   9   6      318.04      304.98     14.04 o 
   2   9   6      204.41      199.84      8.98 o 
   3   9   6       80.30       94.39     10.41 o 
   4   9   6        8.91       10.25      6.78 o 
   5   9   6      146.68      131.08     20.02 o 
   6   9   6       53.44       59.86     10.45 o 
   7   9   6       14.63       11.81      8.29 o 
   8   9   6       35.04       13.44     11.20 o 
   9   9   6      102.20      124.60     14.87 o 
  -9  10   6       81.38       88.63     12.26 o 
  -8  10   6       44.13       72.51     11.29 o 
  -7  10   6       13.41       19.18      7.66 o 
  -6  10   6       10.72        7.43      6.98 o 
  -5  10   6      713.15      662.67     25.50 o 
  -4  10   6       87.89       58.43     17.91 o 
  -3  10   6      338.97      334.04     24.31 o 
  -2  10   6        8.93        5.78      3.34 o 
  -1  10   6        3.42        8.05      3.90 o 
   0  10   6       13.03        9.69      6.00 o 
   1  10   6      166.55      169.33     17.43 o 
   2  10   6        5.15        7.12      7.71 o 
   3  10   6      170.64      158.76     21.25 o 
   4  10   6        3.93        7.89      6.96 o 
   5  10   6      103.55      109.88     11.66 o 
   6  10   6        1.66        8.57      4.92 o 
   7  10   6        3.40        5.74      7.78 o 
   8  10   6        0.76       -2.50     11.74 o 
  -8  11   6       36.41       38.44      9.04 o 
  -7  11   6        0.03       26.43     23.25 o 
  -6  11   6        0.95       -5.52      9.85 o 
  -5  11   6        4.58        3.92      5.97 o 
  -4  11   6      436.20      431.32     20.18 o 
  -3  11   6       84.98       87.80     10.47 o 
  -2  11   6      267.95      271.57     10.95 o 
  -1  11   6      229.89      213.10     10.01 o 
   0  11   6      411.29      413.17     12.64 o 
   1  11   6       57.52       49.08      8.89 o 
   2  11   6      148.26      156.11     13.85 o 
   3  11   6      210.08      214.09     19.43 o 
   4  11   6      588.52      566.86     25.96 o 
   5  11   6       47.43       50.45     12.00 o 
   6  11   6       41.14       37.14     11.58 o 
   7  11   6       27.25       14.90     11.62 o 
  -7  12   6      105.33      118.00     15.44 o 
  -6  12   6        0.10        7.77      6.02 o 
  -5  12   6      223.76      118.33     37.79 o 
  -4  12   6       84.91       76.29     11.57 o 
  -3  12   6       93.04       72.56     10.35 o 
  -2  12   6       59.19       46.53      8.14 o 
  -1  12   6      260.23      283.92     11.42 o 
   0  12   6       87.29       71.97      7.29 o 
   1  12   6      240.69      272.22     27.93 o 
   2  12   6       23.50       21.49      8.48 o 
   3  12   6      140.49      152.30     14.12 o 
   4  12   6       87.67       93.67     15.12 o 
   5  12   6      178.59      206.04     20.51 o 
   6  12   6       29.20       43.68     12.87 o 
  -6  13   6      214.98      221.74     16.60 o 
  -5  13   6      145.20      160.85     13.86 o 
  -4  13   6      179.78      214.45     13.86 o 
  -3  13   6        0.31       12.64      5.75 o 
  -2  13   6       42.34       42.60      9.13 o 
  -1  13   6       69.58       80.38      7.87 o 
   0  13   6       11.97       18.04      5.42 o 
   1  13   6        2.85        2.53      4.46 o 
   2  13   6       15.57       24.18      8.60 o 
   3  13   6       27.82       39.89      9.99 o 
   4  13   6       23.30       18.82     10.51 o 
   5  13   6      199.99      168.71     19.16 o 
  -4  14   6       45.84       76.71     12.67 o 
  -3  14   6       13.80       27.74      6.74 o 
  -2  14   6       63.69       72.14     10.60 o 
  -1  14   6       39.67       39.36      7.84 o 
   0  14   6       10.04       12.92      5.72 o 
   1  14   6       59.62       66.66      7.25 o 
   2  14   6       13.26       13.42      4.96 o 
   3  14   6       75.92      111.98     13.94 o 
 -11   0   7      550.90      513.14     37.23 o 
  -9   0   7       91.89       96.67     17.48 o 
  -7   0   7     1385.52     1418.06     39.73 o 
  -5   0   7     1087.37     1029.38     22.00 o 
  -3   0   7     5754.90     6338.07     70.59 o 
  -1   0   7     6900.95     7174.08     66.25 o 
   1   0   7     6576.64     6954.93     75.40 o 
   3   0   7     4357.47     4439.92     53.31 o 
   5   0   7     1430.50     1396.56     32.14 o 
   7   0   7     1767.35     1820.54     41.35 o 
   9   0   7     1075.47     1068.93     51.02 o 
  11   0   7      305.36      323.46     38.03 o 
 -12   1   7       35.35       52.92     13.66 o 
 -11   1   7       31.95       30.26     12.35 o 
 -10   1   7      622.63      615.40     22.68 o 
  -9   1   7       12.56        1.40      8.81 o 
  -8   1   7       35.61       48.63      9.73 o 
  -7   1   7     2588.67     2524.56     38.47 o 
  -6   1   7       20.37       17.01      4.76 o 
  -5   1   7      271.88      279.03      8.76 o 
  -4   1   7      745.68      796.58     11.46 o 
  -3   1   7     1473.78     1678.90     15.68 o 
  -2   1   7       27.65       46.05      2.67 o 
  -1   1   7      970.00     1077.40     10.40 o 
   0   1   7     2812.09     2884.93     24.93 o 
   1   1   7     2168.94     2369.63     23.43 o 
   2   1   7        0.15        6.33      1.95 o 
   3   1   7     1588.65     1849.29     19.38 o 
   4   1   7     1322.17     1259.12     20.16 o 
   5   1   7      427.90      502.58     13.64 o 
   6   1   7     1322.37     1307.12     23.28 o 
   7   1   7       16.16       14.91      5.84 o 
   8   1   7       33.51       45.33      7.34 o 
   9   1   7       78.07       89.73     30.17 o 
  10   1   7      249.11      252.01     22.30 o 
  11   1   7       81.26       77.57     25.44 o 
 -12   2   7        3.85        7.50     12.07 o 
 -11   2   7      118.13      121.46     15.49 o 
 -10   2   7       11.27       10.75      9.52 o 
  -9   2   7       30.65       17.19      9.06 o 
  -8   2   7       49.11       48.81      9.93 o 
  -7   2   7       64.48       70.83      7.19 o 
  -6   2   7      247.40      246.38      9.49 o 
  -5   2   7       32.21       40.84      5.17 o 
  -4   2   7       57.31       69.91      3.66 o 
  -3   2   7      378.71      422.14      7.23 o 
  -2   2   7      405.47      385.61      5.73 o 
  -1   2   7       64.42       52.80      3.42 o 
   0   2   7      112.85      143.17      3.83 o 
   1   2   7     1004.66     1007.29     13.08 o 
   2   2   7      206.43      218.68      6.71 o 
   3   2   7       29.94       53.24      4.53 o 
   4   2   7       25.52       21.67      4.90 o 
   5   2   7     1042.80     1112.58     20.23 o 
   6   2   7      191.43      225.08     11.51 o 
   7   2   7       35.09       45.53      7.02 o 
   8   2   7       69.35       58.30     11.00 o 
   9   2   7      385.43      386.73     25.52 o 
  10   2   7      138.91      145.93     18.26 o 
  11   2   7       71.54       67.55     15.28 o 
 -11   3   7        8.96        3.58     10.94 o 
 -10   3   7       59.78       51.19     11.31 o 
  -9   3   7       39.35       51.11     10.71 o 
  -8   3   7       39.22       44.23      9.68 o 
  -7   3   7      532.72      536.01     12.79 o 
  -6   3   7       18.40       17.29      5.41 o 
  -5   3   7      223.09      219.92      8.26 o 
  -4   3   7        1.75        2.85      2.51 o 
  -3   3   7      274.14      247.89      6.27 o 
  -2   3   7     1802.50     1868.13     16.99 o 
  -1   3   7      122.55      148.15      5.58 o 
   0   3   7       93.05       79.80      4.42 o 
   1   3   7     1458.24     1602.96     20.25 o 
   2   3   7      659.73      620.17     11.06 o 
   3   3   7      268.23      267.33     15.32 o 
   4   3   7     1059.78     1015.51     18.36 o 
   5   3   7        7.55        5.33      4.92 o 
   6   3   7     1597.95     1581.97     26.10 o 
   7   3   7        7.48       13.87      5.64 o 
   8   3   7      777.03      743.07     23.18 o 
   9   3   7       16.37       25.99      8.73 o 
  10   3   7      133.80      146.50     18.73 o 
  11   3   7      235.94      238.05     23.74 o 
 -11   4   7      138.76      157.67     17.66 o 
 -10   4   7        6.83       -2.48      9.32 o 
  -9   4   7       19.48       23.14      9.10 o 
  -8   4   7      126.52      145.63     12.46 o 
  -7   4   7       89.68       93.66      8.16 o 
  -6   4   7     2188.97     2132.68     28.55 o 
  -5   4   7      105.52      103.54      7.38 o 
  -4   4   7     1345.23     1293.98     15.53 o 
  -3   4   7      571.44      677.16     11.80 o 
  -2   4   7     1575.70     1581.68     15.41 o 
  -1   4   7       15.17        0.99      3.01 o 
   0   4   7      263.79      241.04      7.19 o 
   1   4   7       54.55       43.33      3.84 o 
   2   4   7      117.53      130.55      6.10 o 
   3   4   7      701.63      656.92     22.68 o 
   4   4   7        8.96       12.47      4.85 o 
   5   4   7      173.68      165.25      9.94 o 
   6   4   7      489.77      482.04     14.46 o 
   7   4   7      346.37      336.58     15.79 o 
   8   4   7       32.53       22.37      8.11 o 
   9   4   7       23.06       28.78      9.30 o 
  10   4   7       48.65       30.12     13.72 o 
  11   4   7      264.88      283.39     26.30 o 
 -11   5   7       13.93       12.97     17.25 o 
 -10   5   7      201.93      175.80     24.47 o 
  -9   5   7       22.09       12.49     16.51 o 
  -8   5   7       23.52       25.53      5.37 o 
  -7   5   7      941.82      854.93     18.35 o 
  -6   5   7       21.21       25.75      6.93 o 
  -5   5   7        3.83        1.17      4.31 o 
  -4   5   7      176.90      172.63      7.73 o 
  -3   5   7      217.97      190.25      6.32 o 
  -2   5   7      331.51      339.51      6.72 o 
  -1   5   7       13.38        5.63      3.07 o 
   0   5   7      348.46      328.81      7.89 o 
   1   5   7      583.61      646.96     12.62 o 
   2   5   7     1381.15     1346.89     19.14 o 
   3   5   7       28.64       20.80      5.11 o 
   4   5   7      237.25      240.62     10.32 o 
   5   5   7      251.13      271.01     11.56 o 
   6   5   7       29.39       21.76      5.91 o 
   7   5   7        7.28        7.43      7.60 o 
   8   5   7        0.31        5.05      7.66 o 
   9   5   7      499.03      495.88     21.30 o 
  10   5   7      208.47      192.88     29.70 o 
 -11   6   7       35.17       32.42     18.37 o 
 -10   6   7       25.97        8.53     17.11 o 
  -9   6   7      255.36      277.73     33.74 o 
  -8   6   7      278.63      269.05     13.66 o 
  -7   6   7      414.09      387.61     13.11 o 
  -6   6   7       67.98       57.68      7.92 o 
  -5   6   7      179.84      177.11     13.07 o 
  -4   6   7       53.12       37.45      5.21 o 
  -3   6   7      108.69      105.80      5.98 o 
  -2   6   7       89.77       91.13      4.07 o 
  -1   6   7     1065.15     1071.34     25.27 o 
   0   6   7       50.01       66.18      4.65 o 
   1   6   7      133.24      141.69      6.69 o 
   2   6   7       77.88       78.37      7.63 o 
   3   6   7       48.98       46.73      6.30 o 
   4   6   7      368.58      330.55     32.59 o 
   5   6   7      282.77      266.59     13.11 o 
   6   6   7       43.33       46.59      8.09 o 
   7   6   7       64.91       78.77     13.72 o 
   8   6   7        0.56        5.68      6.57 o 
   9   6   7      108.59       97.72     13.20 o 
  10   6   7      554.28      590.00     24.35 o 
 -10   7   7      170.50      159.37     35.12 o 
  -9   7   7      113.87      126.02     13.12 o 
  -8   7   7        0.00       -2.46      4.77 o 
  -7   7   7      273.75      275.33     14.65 o 
  -6   7   7      202.30      175.83     12.31 o 
  -5   7   7      944.59      849.27     21.17 o 
  -4   7   7       28.48       28.71      6.31 o 
  -3   7   7        2.37       -4.38      3.25 o 
  -2   7   7       13.17       15.89      4.67 o 
  -1   7   7      453.29      432.19     11.42 o 
   0   7   7       16.29        8.62      4.27 o 
   1   7   7      183.94      180.23      7.63 o 
   2   7   7      560.29      593.11     20.30 o 
   3   7   7      597.98      557.16     62.04 o 
   4   7   7      925.90      891.87     22.59 o 
   5   7   7      349.00      335.30     15.23 o 
   6   7   7       34.11       38.96      8.74 o 
   7   7   7       17.10       17.25      8.41 o 
   8   7   7      612.33      612.98     23.08 o 
   9   7   7       66.01       71.55     12.09 o 
  10   7   7       39.66       32.12     10.62 o 
 -10   8   7      238.97      251.75     39.95 o 
  -9   8   7       36.91       29.73      8.64 o 
  -8   8   7        6.98       10.33      6.06 o 
  -7   8   7       74.24       51.90      9.30 o 
  -6   8   7      852.88      798.73     28.27 o 
  -5   8   7      129.93      119.15     10.18 o 
  -4   8   7      909.08      858.49     20.97 o 
  -3   8   7       66.00       72.53      8.96 o 
  -2   8   7      632.91      602.56     13.88 o 
  -1   8   7        0.01       -3.79      2.87 o 
   0   8   7       60.11       52.44      6.57 o 
   1   8   7      156.52      158.71     14.45 o 
   2   8   7       20.28       30.95      7.94 o 
   3   8   7      181.29      209.32     13.29 o 
   4   8   7        6.65        0.62      7.72 o 
   5   8   7       16.70       11.82      7.05 o 
   6   8   7        9.95       16.37      7.82 o 
   7   8   7       48.89       52.94     10.08 o 
   8   8   7        0.09        0.40      7.95 o 
   9   8   7        0.11       -2.41      8.27 o 
  -9   9   7      529.08      557.43     20.54 o 
  -8   9   7       73.71       83.86     10.04 o 
  -7   9   7       18.08       16.38      6.71 o 
  -6   9   7        0.09        7.95      7.07 o 
  -5   9   7       13.70       -6.82      5.86 o 
  -4   9   7        8.04       10.05      4.93 o 
  -3   9   7      795.93      762.96     26.04 o 
  -2   9   7        4.51        5.62      3.33 o 
  -1   9   7       71.09       69.97      5.70 o 
   0   9   7       45.11       34.62      5.95 o 
   1   9   7      187.06      170.40     12.46 o 
   2   9   7       36.09       32.32     15.51 o 
   3   9   7        7.11        4.48      7.47 o 
   4   9   7        1.43       -0.62      6.77 o 
   5   9   7       73.87       67.27     10.35 o 
   6   9   7       42.12       32.51      9.12 o 
   7   9   7        2.44        1.94      9.41 o 
   8   9   7        4.10        4.31      8.79 o 
   9   9   7       18.92       35.10     18.36 o 
  -8  10   7      555.26      554.92     20.29 o 
  -7  10   7       23.29       21.28      7.54 o 
  -6  10   7      212.03      226.81     14.85 o 
  -5  10   7       89.53       90.42     13.17 o 
  -4  10   7       77.78       73.02     16.57 o 
  -3  10   7       34.13       26.28      5.69 o 
  -2  10   7      186.82      193.16      8.40 o 
  -1  10   7       26.58       23.87      4.57 o 
   0  10   7      240.11      228.47     13.70 o 
   1  10   7        9.13        4.25      5.23 o 
   2  10   7      139.30      142.19     16.04 o 
   3  10   7      266.36      286.07     18.48 o 
   4  10   7      331.30      270.74     34.93 o 
   5  10   7       47.89       55.88     11.36 o 
   6  10   7       88.52      156.38     26.53 o 
   7  10   7       16.62       32.38     11.63 o 
   8  10   7       52.85       48.21     18.00 o 
  -8  11   7       34.34       32.33      7.92 o 
  -7  11   7       14.20       15.92      7.23 o 
  -6  11   7       39.26       50.18     10.06 o 
  -5  11   7     1150.81     1124.02     34.95 o 
  -3  11   7      384.37      443.70     19.18 o 
  -2  11   7       65.86       68.24      7.54 o 
  -1  11   7       28.14       20.14      5.02 o 
   0  11   7        0.18        9.79      6.84 o 
   1  11   7       60.79       57.12      9.28 o 
   2  11   7       13.16       18.53      7.42 o 
   3  11   7       20.17       12.44     17.11 o 
   4  11   7        9.85        6.31      8.66 o 
   5  11   7        1.46       17.95     29.46 o 
   6  11   7        2.21       10.16     14.82 o 
   7  11   7      150.59      174.00     20.44 o 
  -7  12   7       18.94       31.80      8.48 o 
  -6  12   7        5.76       12.12     11.55 o 
  -5  12   7       66.48       71.00     10.26 o 
  -4  12   7        5.50       -2.45      6.27 o 
  -3  12   7      159.91      152.27     13.23 o 
  -2  12   7       57.79       57.66     11.26 o 
  -1  12   7        1.03        2.90      5.13 o 
   0  12   7       60.20       67.64     13.45 o 
   1  12   7      219.25      229.72     16.91 o 
   2  12   7       20.04       13.84     13.29 o 
   3  12   7       48.28       69.29     10.69 o 
   4  12   7       15.78       12.78     13.27 o 
   5  12   7       55.39       88.20     18.25 o 
   6  12   7      104.78       91.29     18.63 o 
  -5  13   7        1.23        1.17      5.16 o 
  -4  13   7        0.06       -8.56      4.28 o 
  -3  13   7       38.12       34.99      7.53 o 
  -2  13   7       42.94       32.18      9.78 o 
  -1  13   7      171.97      168.93     11.65 o 
   0  13   7       35.68       28.72      6.39 o 
   1  13   7       33.27       31.30      6.26 o 
   2  13   7        0.18        3.63     10.91 o 
   3  13   7       24.81       25.23     12.78 o 
   4  13   7        1.06      -11.14     17.14 o 
   5  13   7        0.40       17.85     11.60 o 
  -3  14   7       80.47      106.43     12.60 o 
  -2  14   7        9.64       15.92     12.65 o 
  -1  14   7        0.61        7.24      7.20 o 
   0  14   7       93.67      106.17      9.25 o 
   1  14   7        0.48        5.77      8.40 o 
   2  14   7        3.22        4.07      9.23 o 
   3  14   7       77.36       95.68     12.92 o 
 -12   0   8        1.73      -26.26     23.45 o 
 -10   0   8      122.41      102.91     19.54 o 
  -8   0   8       99.89      110.85     22.52 o 
  -6   0   8       44.83       55.87     13.59 o 
  -4   0   8     1998.76     2130.54     27.24 o 
  -2   0   8     1198.08     1151.58     18.91 o 
   0   0   8     1630.12     1448.25     21.70 o 
   2   0   8       19.30       70.26      5.63 o 
   4   0   8       29.84       31.50      7.59 o 
   6   0   8     1691.43     1719.54     39.19 o 
   8   0   8      828.66      819.22     29.40 o 
  10   0   8        3.96       20.40     15.45 o 
 -12   1   8      127.71      120.54     16.84 o 
 -11   1   8        8.10        3.53     11.27 o 
 -10   1   8        2.25       -3.21      9.49 o 
  -9   1   8      184.57      181.63     14.74 o 
  -8   1   8      155.59      160.32     11.29 o 
  -7   1   8     1600.02     1577.00     25.29 o 
  -6   1   8      129.07      125.11      7.89 o 
  -5   1   8      123.23       93.77      6.70 o 
  -4   1   8       71.34       89.04      4.43 o 
  -3   1   8      410.96      356.21      5.97 o 
  -2   1   8     3787.41     4399.63     29.26 o 
  -1   1   8       12.10       35.36      2.45 o 
   0   1   8      963.14     1168.49     13.24 o 
   1   1   8     1909.63     1848.64     33.79 o 
   2   1   8      115.96      129.19      5.20 o 
   3   1   8      166.29      149.41      5.46 o 
   4   1   8      488.27      508.28     13.00 o 
   5   1   8      354.20      355.96     12.02 o 
   6   1   8      347.59      340.68     12.93 o 
   7   1   8      320.47      310.70     12.85 o 
   8   1   8      242.41      246.24     12.76 o 
   9   1   8        0.87        6.32      7.59 o 
  10   1   8        5.80        0.02     15.68 o 
  11   1   8        5.63       -6.85     11.51 o 
 -11   2   8      418.89      453.62     22.37 o 
 -10   2   8      225.20      262.25     27.06 o 
  -9   2   8      514.53      492.35     19.98 o 
  -8   2   8      729.31      713.49     21.30 o 
  -7   2   8      125.07      129.27      9.74 o 
  -6   2   8        0.37        2.39      4.50 o 
  -5   2   8       12.47       13.31      4.47 o 
  -4   2   8        1.33        3.81      2.38 o 
  -3   2   8       25.05       23.18      2.83 o 
  -2   2   8      885.40      892.57      9.12 o 
  -1   2   8        3.42        0.86      2.24 o 
   0   2   8     2359.52     2453.70     22.61 o 
   1   2   8      259.04      287.25      6.80 o 
   2   2   8     1710.49     1817.29     18.85 o 
   3   2   8     1227.68     1271.74     15.44 o 
   4   2   8      364.46      307.90     10.87 o 
   5   2   8       64.74       74.44      7.38 o 
   6   2   8      291.77      268.88     11.88 o 
   7   2   8      132.21      152.42     10.71 o 
   8   2   8      416.71      408.81     18.00 o 
   9   2   8        0.14       11.28      7.64 o 
  10   2   8       11.86        5.20     10.52 o 
  11   2   8       37.22       63.60     34.38 o 
 -11   3   8        0.15       -7.24     10.98 o 
 -10   3   8       55.15       64.41     11.95 o 
  -9   3   8       20.01       39.65     11.74 o 
  -8   3   8      833.58      772.43     21.99 o 
  -7   3   8      180.66      170.36     10.42 o 
  -6   3   8        0.74        3.85      5.00 o 
  -5   3   8      758.73      753.81     15.19 o 
  -4   3   8      987.82      994.59     16.68 o 
  -3   3   8      938.15     1025.82     13.18 o 
  -2   3   8       21.74       26.41      4.14 o 
  -1   3   8     3378.49     3453.95     28.34 o 
   0   3   8        9.79       12.47      3.24 o 
   1   3   8     2756.80     2716.29     25.16 o 
   2   3   8      482.88      494.95     13.54 o 
   3   3   8      650.65      622.21     13.46 o 
   4   3   8      191.68      190.74      9.60 o 
   5   3   8     1278.25     1298.74     22.86 o 
   6   3   8        0.18       -1.58      5.00 o 
   7   3   8     1205.67     1158.46     23.21 o 
   8   3   8       73.76       62.18     12.40 o 
   9   3   8       15.92       14.06      8.27 o 
  10   3   8       24.85       11.04     11.85 o 
  11   3   8      141.00      220.01     39.17 o 
 -11   4   8       61.11       34.19     19.05 o 
 -10   4   8        0.10       13.64     19.61 o 
  -9   4   8       25.37       25.60      9.00 o 
  -8   4   8      118.91      127.24     11.83 o 
  -7   4   8       49.93       45.62      6.72 o 
  -6   4   8      820.74      793.34     16.77 o 
  -5   4   8       17.22        8.29      4.60 o 
  -4   4   8     1172.51     1119.32     14.63 o 
  -3   4   8      170.45      160.41      5.56 o 
  -2   4   8      845.34      861.90     12.91 o 
  -1   4   8      461.18      467.44      9.63 o 
   0   4   8      518.08      475.43     13.21 o 
   1   4   8        1.34       -2.81      2.17 o 
   2   4   8     2344.68     2284.78     26.06 o 
   3   4   8      187.02      189.26      8.89 o 
   4   4   8      616.41      610.12     18.75 o 
   5   4   8      656.33      602.29     15.89 o 
   6   4   8       21.09       12.08      5.46 o 
   7   4   8       58.69       66.64      8.07 o 
   8   4   8      224.13      255.47     15.90 o 
   9   4   8      483.76      508.03     21.23 o 
  10   4   8       19.24       11.18      9.09 o 
 -11   5   8       74.43       87.57     21.62 o 
 -10   5   8      150.79      197.66     25.85 o 
  -9   5   8        7.66       17.01     14.57 o 
  -8   5   8        5.41        8.91      4.79 o 
  -7   5   8      375.06      369.13     15.49 o 
  -6   5   8      357.28      355.34     23.93 o 
  -5   5   8      207.47      230.16      9.54 o 
  -4   5   8        2.09        1.85      4.73 o 
  -3   5   8      137.58      125.85      7.02 o 
  -2   5   8      885.34      896.71     13.58 o 
  -1   5   8      781.92      716.35     13.66 o 
   0   5   8       61.13       66.71      4.82 o 
   1   5   8       50.55       59.65      4.45 o 
   2   5   8        2.41        0.46      3.13 o 
   3   5   8      950.83      952.87     18.30 o 
   4   5   8      153.38      146.05     10.71 o 
   5   5   8       64.72       59.52      7.23 o 
   6   5   8       73.82       78.54      8.91 o 
   7   5   8      179.66      190.01     14.52 o 
   8   5   8        4.39        9.28      7.43 o 
   9   5   8       37.86       33.92     10.49 o 
  10   5   8       46.80       74.61     12.47 o 
 -10   6   8      137.96      164.61     25.26 o 
  -9   6   8       36.69       47.92     16.82 o 
  -8   6   8      203.47      197.94     12.75 o 
  -7   6   8      337.41      335.16     14.89 o 
  -6   6   8      116.27      118.84     10.21 o 
  -5   6   8      135.52      132.24     12.50 o 
  -4   6   8      474.66      429.78     13.75 o 
  -3   6   8        9.58        2.03      4.94 o 
  -2   6   8      343.54      307.73      8.67 o 
  -1   6   8      215.00      224.88      8.68 o 
   0   6   8      321.70      245.91     10.30 o 
   1   6   8        4.15        0.49      3.27 o 
   2   6   8       89.99       95.91      6.82 o 
   3   6   8       33.41       37.51      7.36 o 
   4   6   8        2.97       -1.53      4.68 o 
   5   6   8      125.95      142.72     10.05 o 
   6   6   8      156.10      160.11     10.83 o 
   7   6   8      103.21      107.04     12.30 o 
   8   6   8       54.87       54.84     10.85 o 
   9   6   8       15.77       38.00     10.56 o 
  10   6   8      129.71      110.15     22.22 o 
 -10   7   8        2.94      -14.80     15.33 o 
  -9   7   8       26.77       28.44     16.31 o 
  -8   7   8      515.23      482.26     17.42 o 
  -7   7   8       66.70       67.98     10.60 o 
  -6   7   8        0.83        6.47      5.36 o 
  -5   7   8      350.52      337.21     14.47 o 
  -4   7   8      553.43      487.33     16.28 o 
  -3   7   8      322.33      324.66     11.03 o 
  -2   7   8      145.25      158.95      7.28 o 
  -1   7   8        6.37        0.37      3.99 o 
   0   7   8        4.25        7.59      3.74 o 
   1   7   8       67.13       61.88      6.59 o 
   2   7   8      166.81      175.56     11.56 o 
   3   7   8       58.75       44.07      7.72 o 
   4   7   8      914.98      823.29     21.78 o 
   5   7   8       17.04        9.85      3.83 o 
   6   7   8      516.25      464.64     49.89 o 
   7   7   8       20.14       23.25     10.84 o 
   8   7   8       69.72       64.11     10.77 o 
   9   7   8       87.49       84.51     13.07 o 
 -10   8   8      263.06      219.26     39.75 o 
  -9   8   8      267.78      247.21     17.21 o 
  -8   8   8        4.01       11.71      6.11 o 
  -7   8   8      375.14      366.17     19.34 o 
  -6   8   8      240.08      245.26     15.51 o 
  -5   8   8      112.31      137.81     10.37 o 
  -4   8   8       43.17       47.38      6.77 o 
  -3   8   8      952.22      925.06     19.30 o 
  -2   8   8        5.04        2.92      5.19 o 
  -1   8   8      266.84      274.90     10.36 o 
   0   8   8        1.02        0.47      4.09 o 
   1   8   8       71.67       69.24      7.39 o 
   2   8   8        9.27        4.58      5.52 o 
   3   8   8        3.18        6.38      4.96 o 
   4   8   8      313.76      309.15     17.57 o 
   5   8   8      207.75      228.49     14.44 o 
   6   8   8      149.58      163.71     14.15 o 
   7   8   8      309.68      326.54     17.61 o 
   8   8   8       54.05       54.81     11.14 o 
   9   8   8      642.69      675.51     26.00 o 
  -9   9   8       66.82       62.22     10.73 o 
  -8   9   8        0.41       -0.83      9.37 o 
  -7   9   8        9.70       13.13      7.67 o 
  -6   9   8      535.98      487.86     20.27 o 
  -5   9   8       13.14       14.51      7.80 o 
  -4   9   8       10.89       12.96      5.40 o 
  -3   9   8      153.45      140.39      9.50 o 
  -2   9   8       22.57       20.51      4.54 o 
  -1   9   8       17.16       19.02      5.40 o 
   0   9   8       21.26       18.30      6.62 o 
   1   9   8       47.65       51.05      5.96 o 
   2   9   8        6.85       10.17      8.20 o 
   3   9   8       11.78        1.74      7.59 o 
   4   9   8       20.94       29.38      9.28 o 
   5   9   8       10.11        4.83      8.23 o 
   6   9   8      163.32      149.57     46.78 o 
   7   9   8       56.41       71.17     13.66 o 
   8   9   8      279.98      275.73     22.22 o 
  -8  10   8       50.99       43.05      9.86 o 
  -7  10   8       13.87       18.80      8.26 o 
  -6  10   8       84.89       79.38     13.91 o 
  -5  10   8        9.55        8.94      7.42 o 
  -4  10   8      190.10      182.28     29.97 o 
  -3  10   8        3.93       -0.66      3.90 o 
  -2  10   8        2.06        3.09      3.48 o 
  -1  10   8      237.69      234.93      9.26 o 
   0  10   8        0.49        8.18      5.91 o 
   1  10   8      423.58      399.96     16.70 o 
   2  10   8        1.72      -16.08     11.64 o 
   3  10   8      267.34      266.86     22.52 o 
   4  10   8       36.71       74.63     13.13 o 
   5  10   8      109.13      142.26     16.35 o 
   6  10   8      297.68      317.27     23.11 o 
   7  10   8      279.97      278.37     24.02 o 
   8  10   8       14.53       10.81     17.98 o 
  -7  11   8        0.08       14.29      6.17 o 
  -6  11   8       19.56       30.50      7.57 o 
  -5  11   8        3.80        1.40      6.84 o 
  -4  11   8      454.20      413.94     34.21 o 
  -3  11   8       91.77       72.95      9.50 o 
  -2  11   8      201.32      209.91     10.69 o 
  -1  11   8       28.73       24.35      5.28 o 
   0  11   8        2.05       -4.83     14.60 o 
   1  11   8      122.95      132.20     12.91 o 
   2  11   8        3.30        1.94      8.90 o 
   3  11   8       15.25       31.49     12.31 o 
   4  11   8        6.22       -7.27     13.10 o 
   5  11   8       16.24       21.52     12.21 o 
   6  11   8        6.34       15.95     10.32 o 
   7  11   8       31.98       48.95     12.55 o 
  -6  12   8        2.12        9.34      9.59 o 
  -5  12   8       62.57      104.85     12.70 o 
  -4  12   8      184.96      188.96     13.68 o 
  -3  12   8       41.62       63.97     17.74 o 
  -2  12   8        0.43        2.87      6.93 o 
  -1  12   8       44.45       37.57      8.85 o 
   0  12   8        1.00       12.18      4.97 o 
   1  12   8       51.11       61.87     10.37 o 
   2  12   8        0.77        4.23      7.14 o 
   3  12   8        0.13        8.62     11.16 o 
   4  12   8       22.97       16.24     10.60 o 
   5  12   8        5.31       41.20     12.27 o 
   6  12   8       17.46       15.95      8.38 o 
  -5  13   8        1.88       10.96      5.26 o 
  -4  13   8       27.83       22.81      9.39 o 
  -3  13   8       46.72       52.99      9.32 o 
  -2  13   8       48.59       37.67     10.82 o 
  -1  13   8       27.64       26.29     13.25 o 
   0  13   8       92.61       94.95      8.74 o 
   1  13   8       61.01       74.93     12.10 o 
   2  13   8       68.84       72.26     19.24 o 
   3  13   8       84.44       77.76     12.04 o 
   4  13   8       24.98       15.15     11.17 o 
  -3  14   8       46.76       63.92      9.40 o 
  -2  14   8       23.19       37.47     18.62 o 
  -1  14   8        5.28        8.17      6.71 o 
   0  14   8      173.36      172.96     10.96 o 
   1  14   8        2.15       10.80     12.02 o 
   2  14   8       69.96       75.05     12.15 o 
 -11   0   9      221.09      214.45     25.61 o 
  -9   0   9      958.12      893.27     26.55 o 
  -7   0   9      302.19      318.20     16.48 o 
  -5   0   9       18.17       24.00      5.69 o 
  -3   0   9     1771.85     1784.90     20.90 o 
  -1   0   9     2815.65     3174.88     34.08 o 
   1   0   9      624.32      666.91     14.16 o 
   3   0   9      843.06      814.84     17.35 o 
   5   0   9       29.46       34.99      9.23 o 
   7   0   9      162.13      151.02     15.30 o 
   9   0   9        2.58      -11.40     13.34 o 
  11   0   9      118.68      128.06     26.31 o 
 -11   1   9        8.12       21.32     11.79 o 
 -10   1   9        3.14       -4.46      9.81 o 
  -9   1   9       49.12       46.61     10.74 o 
  -8   1   9     1280.66     1245.36     23.82 o 
  -7   1   9       71.52       79.86      9.10 o 
  -6   1   9     3155.08     3099.55     36.75 o 
  -5   1   9      879.81      900.53     15.34 o 
  -4   1   9     1064.81     1018.01     12.34 o 
  -3   1   9     2263.92     2451.97     18.32 o 
  -2   1   9     1057.25     1054.69     12.15 o 
  -1   1   9       29.50       38.25      2.68 o 
   0   1   9     1490.18     1523.08     16.48 o 
   1   1   9      429.52      506.87      8.68 o 
   2   1   9      415.02      461.84      8.59 o 
   3   1   9        2.35        7.76      2.64 o 
   4   1   9      111.90      129.45      8.39 o 
   5   1   9       34.78       40.14      6.57 o 
   6   1   9      668.89      642.67     16.62 o 
   7   1   9      490.23      462.04     15.08 o 
   8   1   9      429.90      438.16     15.70 o 
   9   1   9       83.67      101.58     14.84 o 
  10   1   9      134.43      111.00     17.42 o 
  11   1   9       41.04       14.15     12.66 o 
 -11   2   9        9.39       16.89     11.66 o 
 -10   2   9      207.25      197.49     16.58 o 
  -9   2   9      103.41      113.67     12.63 o 
  -8   2   9      182.12      193.92     14.28 o 
  -7   2   9      663.16      649.23     16.76 o 
  -6   2   9      517.00      505.79     12.93 o 
  -5   2   9     2210.82     2166.25     25.17 o 
  -4   2   9        2.46       17.25      3.49 o 
  -3   2   9     4474.16     4522.67     31.02 o 
  -2   2   9      238.71      313.91      5.80 o 
  -1   2   9      904.92     1116.59     14.63 o 
   0   2   9     4675.95     5165.99     42.34 o 
   1   2   9     1012.52     1063.18     14.15 o 
   2   2   9      110.88      122.16      5.09 o 
   3   2   9       74.89       79.01      4.72 o 
   4   2   9      455.00      466.95     13.26 o 
   5   2   9       43.92       54.14      7.32 o 
   6   2   9       40.41       39.87      6.84 o 
   7   2   9       55.37       71.08      8.26 o 
   8   2   9      333.62      333.31     14.10 o 
   9   2   9      235.28      238.39     17.00 o 
  10   2   9        0.26      -18.47      9.24 o 
  11   2   9       27.13        8.18     12.54 o 
 -11   3   9      319.96      336.33     31.97 o 
 -10   3   9        0.75        0.40     13.70 o 
  -9   3   9       40.43       35.32     10.06 o 
  -8   3   9      352.87      323.53     15.88 o 
  -7   3   9      189.55      175.75     10.58 o 
  -6   3   9        0.53       -0.15      5.08 o 
  -5   3   9      669.45      666.19     14.67 o 
  -4   3   9      341.51      278.84      7.80 o 
  -3   3   9      151.04      183.39      9.39 o 
  -2   3   9      843.03      801.16     11.55 o 
  -1   3   9      131.37      146.42      5.67 o 
   0   3   9      308.00      244.90     13.13 o 
   1   3   9      153.45      153.11      5.34 o 
   2   3   9      458.35      549.70      9.49 o 
   3   3   9      102.46      118.14      6.93 o 
   4   3   9      393.79      407.01     12.62 o 
   5   3   9     1498.11     1461.66     24.90 o 
   6   3   9      522.17      516.85     15.36 o 
   7   3   9        1.23        3.38      5.44 o 
   8   3   9       73.33       62.44     12.91 o 
   9   3   9        7.62       14.19      8.73 o 
  10   3   9       93.78       68.47     15.48 o 
 -11   4   9        8.42        4.25     18.10 o 
 -10   4   9        8.52       22.21     20.64 o 
  -9   4   9      139.43      132.95     17.29 o 
  -8   4   9      100.64       89.58     14.64 o 
  -7   4   9      160.19      175.03     12.86 o 
  -6   4   9      328.98      316.57     12.77 o 
  -5   4   9      450.43      438.30     12.10 o 
  -4   4   9      247.75      246.08      7.40 o 
  -3   4   9       55.92       64.94      5.59 o 
  -2   4   9      353.38      342.97      9.90 o 
  -1   4   9     3321.07     3420.81     29.29 o 
   0   4   9       67.13       56.88      4.85 o 
   1   4   9        5.87       11.89      2.86 o 
   2   4   9        2.48        5.94      3.14 o 
   3   4   9       15.70       18.85      4.29 o 
   4   4   9      142.09      153.10      9.51 o 
   5   4   9        9.34       16.16      5.78 o 
   6   4   9        6.79       12.32      5.78 o 
   7   4   9       51.05       63.67      8.31 o 
   8   4   9      169.49      186.26     14.94 o 
   9   4   9      256.08      262.89     17.22 o 
  10   4   9      249.89      237.07     23.11 o 
 -11   5   9        1.41        3.74     18.13 o 
 -10   5   9      786.57      781.59     39.06 o 
  -9   5   9       48.61       56.01     13.62 o 
  -8   5   9       43.81       57.97      7.89 o 
  -7   5   9       26.51       33.89      7.39 o 
  -6   5   9       19.11       22.81      6.70 o 
  -5   5   9        8.69       -0.75      5.24 o 
  -4   5   9      488.72      449.75     16.63 o 
  -3   5   9      707.73      725.27     13.95 o 
  -2   5   9      241.51      256.41      9.39 o 
  -1   5   9      856.67      873.34     15.71 o 
   0   5   9        6.98        4.44      2.77 o 
   1   5   9       78.70       68.52      4.73 o 
   2   5   9     1124.25     1163.14     17.74 o 
   3   5   9       34.39       23.79      5.75 o 
   4   5   9      345.59      335.98     13.82 o 
   5   5   9      644.57      661.41     16.98 o 
   6   5   9        5.72        8.52      5.44 o 
   7   5   9       43.87       32.69      8.52 o 
   8   5   9        3.88        5.51     10.99 o 
   9   5   9      311.38      313.80     18.35 o 
  10   5   9       11.11       15.81      9.29 o 
 -10   6   9        0.02       11.75     17.66 o 
  -9   6   9       49.59       65.38     18.48 o 
  -8   6   9      230.39      240.49     18.46 o 
  -7   6   9      190.67      189.30     13.27 o 
  -6   6   9       33.55       33.97      7.02 o 
  -5   6   9        0.52       -1.67      6.54 o 
  -4   6   9        0.01        0.76      4.98 o 
  -3   6   9      202.56      195.74      8.19 o 
  -2   6   9      558.86      520.64     16.15 o 
  -1   6   9      154.30      139.39      8.16 o 
   0   6   9      329.41      285.02      8.60 o 
   1   6   9        0.11       -5.34      3.33 o 
   2   6   9      192.77      194.27      8.57 o 
   3   6   9       82.43      100.39      8.23 o 
   4   6   9      765.50      753.22     17.65 o 
   5   6   9       78.07       93.52      8.75 o 
   6   6   9      327.98      293.88     12.74 o 
   7   6   9        0.14       -1.05      6.96 o 
   8   6   9        0.13      -11.83      6.84 o 
   9   6   9        6.32        0.90      8.74 o 
  10   6   9      194.09      206.50     18.04 o 
 -10   7   9        4.58       12.57     17.91 o 
  -9   7   9       18.09       15.56     15.38 o 
  -8   7   9        5.16        2.52      6.72 o 
  -7   7   9      240.63      250.81     13.56 o 
  -6   7   9        1.03        6.73      5.58 o 
  -5   7   9      116.08      113.74     14.03 o 
  -4   7   9      137.94      156.27     10.38 o 
  -3   7   9        6.32        3.33      3.74 o 
  -2   7   9      417.25      386.00     10.32 o 
  -1   7   9      279.53      255.66     16.41 o 
   0   7   9       55.65       49.66      6.22 o 
   1   7   9      638.13      606.02     14.78 o 
   2   7   9      223.39      188.67     17.29 o 
   3   7   9      387.22      328.72     24.77 o 
   4   7   9      300.36      261.95     12.56 o 
   5   7   9       20.07       14.59      4.92 o 
   6   7   9        0.29        1.60      5.40 o 
   7   7   9      630.83      671.36     23.41 o 
   8   7   9      141.68      142.94     14.78 o 
   9   7   9      121.95      134.02     15.00 o 
  -9   8   9       55.47       45.59     14.34 o 
  -8   8   9       58.74       51.63      8.92 o 
  -7   8   9       10.48       11.43      7.53 o 
  -6   8   9        6.21        8.88      5.02 o 
  -5   8   9      147.12      147.77     16.33 o 
  -4   8   9       37.03       25.01      5.83 o 
  -3   8   9       18.65       22.49      5.71 o 
  -2   8   9        7.28        8.78      3.86 o 
  -1   8   9       66.24       68.38      7.00 o 
   0   8   9      155.13      156.05     10.46 o 
   1   8   9      283.99      281.07     10.93 o 
   2   8   9      157.87      148.61     15.18 o 
   3   8   9      343.80      336.03     19.20 o 
   4   8   9      161.40      135.14     24.57 o 
   5   8   9       39.57       18.94      7.88 o 
   6   8   9      150.27      112.52     21.78 o 
   7   8   9       46.77       77.26     20.21 o 
   8   8   9        0.09        4.07     13.45 o 
   9   8   9      183.55      204.01     34.08 o 
  -9   9   9      387.23      408.48     20.86 o 
  -8   9   9        7.15        9.68      6.82 o 
  -7   9   9       21.25       14.38      8.89 o 
  -6   9   9       59.82       65.21     10.71 o 
  -5   9   9        0.99       12.82      6.32 o 
  -4   9   9        0.45       -1.25      7.24 o 
  -3   9   9       98.09      114.40      9.09 o 
  -2   9   9      446.21      420.18     16.49 o 
  -1   9   9        6.55        4.16      4.34 o 
   0   9   9        0.85       -7.10      4.85 o 
   1   9   9      126.62      135.66      9.85 o 
   2   9   9       31.79        5.05      3.67 o 
   3   9   9      243.33      103.79     17.29 o 
   4   9   9       66.79       60.31     11.81 o 
   5   9   9      498.72      442.00     29.56 o 
   6   9   9       53.09       53.01     18.55 o 
   7   9   9      138.13      136.06     17.48 o 
   8   9   9       31.39       39.20     23.05 o 
  -8  10   9       58.50       66.02     10.08 o 
  -7  10   9        1.13       -0.93      6.12 o 
  -6  10   9        1.71       13.19     12.75 o 
  -5  10   9       90.68       96.20     11.55 o 
  -4  10   9        1.33        1.71      5.84 o 
  -3  10   9        5.39        1.85      3.06 o 
  -2  10   9        9.49        8.80      5.38 o 
  -1  10   9       22.17       28.30      5.04 o 
   0  10   9      204.84      211.26     14.91 o 
   1  10   9        0.20        5.53      4.62 o 
   2  10   9      409.52      409.64     32.09 o 
   3  10   9       68.62       72.82     13.53 o 
   4  10   9       53.53       73.15     12.90 o 
   5  10   9      111.16      117.88     16.74 o 
   6  10   9       76.57       62.41     21.87 o 
   7  10   9       70.33       81.13     15.32 o 
  -7  11   9      119.09      133.30     12.18 o 
  -6  11   9        0.41        5.59      7.86 o 
  -5  11   9        2.66        6.32      9.84 o 
  -4  11   9        2.85        5.47      6.07 o 
  -3  11   9       46.52       49.35     12.55 o 
  -2  11   9       50.60       45.63      6.94 o 
  -1  11   9       27.86       28.71      6.81 o 
   0  11   9        8.76       20.56      9.66 o 
   1  11   9       71.56       89.03     17.27 o 
   2  11   9       35.22       34.53     15.39 o 
   3  11   9       92.08      106.43     15.68 o 
   4  11   9        3.03       12.04     11.13 o 
   5  11   9        0.14        1.64      6.94 o 
   6  11   9        2.97        7.19      9.87 o 
  -6  12   9       97.11      104.83     11.24 o 
  -5  12   9       64.48       58.54     10.14 o 
  -4  12   9       66.46       77.01     20.50 o 
  -3  12   9       12.78       15.93     11.76 o 
  -2  12   9        7.77       11.51     10.66 o 
  -1  12   9        4.91        6.84      5.21 o 
   0  12   9       80.92       77.02      7.98 o 
   1  12   9      174.22      172.52     14.97 o 
   2  12   9      206.36      227.86     17.25 o 
   3  12   9       21.74       19.36     11.91 o 
   4  12   9      124.04      163.36     19.94 o 
   5  12   9       12.64       47.94     19.31 o 
  -5  13   9       35.81       43.80     10.14 o 
  -4  13   9      228.82      206.41     25.69 o 
  -3  13   9        2.35       52.10     16.93 o 
  -2  13   9        0.03        6.41      5.58 o 
  -1  13   9       19.82       22.34      7.06 o 
   0  13   9        9.18        7.13      6.42 o 
   1  13   9      188.19      202.71     17.18 o 
   2  13   9        3.36        4.89      6.71 o 
   3  13   9      311.39      337.54     19.89 o 
   4  13   9        1.66       15.16      7.89 o 
  -2  14   9      270.62      256.58     19.75 o 
  -1  14   9        6.85        0.52      5.83 o 
   0  14   9        0.06       14.48      8.72 o 
   1  14   9       48.75       58.13      7.64 o 
 -10   0  10      143.63      165.59     25.39 o 
  -8   0  10      587.42      557.58     21.81 o 
  -6   0  10     1528.84     1449.03     30.17 o 
  -4   0  10      762.86      817.55     14.20 o 
  -2   0  10      332.90      453.97     10.81 o 
   0   0  10      102.99      109.97      7.13 o 
   2   0  10       25.23        9.54      7.92 o 
   4   0  10     2332.73     2411.52     45.99 o 
   6   0  10      373.86      392.10     19.72 o 
   8   0  10      395.01      435.29     22.72 o 
  10   0  10      350.60      399.42     36.58 o 
 -11   1  10        3.26       -5.98     10.64 o 
 -10   1  10       23.49       19.49     17.19 o 
  -9   1  10       49.01       44.58     11.10 o 
  -8   1  10        2.76        7.58      7.48 o 
  -7   1  10      584.86      553.99     16.05 o 
  -6   1  10     1946.25     1878.34     24.35 o 
  -5   1  10       15.03       12.87      4.51 o 
  -4   1  10        0.10        2.10      2.70 o 
  -3   1  10       97.71      101.62      4.56 o 
  -2   1  10     1541.01     1766.29     15.49 o 
  -1   1  10       97.06      124.21      4.24 o 
   0   1  10     1119.14     1179.71     14.42 o 
   1   1  10      282.22      334.69      7.44 o 
   2   1  10       91.19       98.08      5.12 o 
   3   1  10      225.23      215.68      6.90 o 
   4   1  10      217.87      240.13     10.56 o 
   5   1  10      707.50      695.46     16.98 o 
   6   1  10      110.04      111.84      9.31 o 
   7   1  10      882.72      838.76     20.39 o 
   8   1  10      527.05      528.36     17.33 o 
   9   1  10      407.90      428.43     26.93 o 
  10   1  10        5.05       -8.92     11.26 o 
 -11   2  10      134.98      186.72     22.67 o 
 -10   2  10       79.91       69.81     21.03 o 
  -9   2  10      104.80      119.76     13.29 o 
  -8   2  10      799.44      744.62     22.50 o 
  -7   2  10        7.38       14.18      8.16 o 
  -6   2  10     1953.46     1852.63     23.97 o 
  -5   2  10      409.71      395.04     11.07 o 
  -4   2  10      109.71      167.84      6.51 o 
  -3   2  10      783.25      760.50      9.75 o 
  -2   2  10     1226.26     1316.54     12.81 o 
  -1   2  10        4.69       11.16      2.36 o 
   0   2  10        6.34        6.19      3.43 o 
   1   2  10       16.52       29.11      3.31 o 
   2   2  10      209.81      224.63      7.43 o 
   3   2  10       98.07       99.15      5.60 o 
   4   2  10      992.98      991.83     19.31 o 
   5   2  10     1079.51     1110.20     21.62 o 
   6   2  10      175.02      183.03     11.26 o 
   7   2  10        9.65       11.31      5.92 o 
   8   2  10      678.44      674.87     19.22 o 
   9   2  10      126.59      134.24     13.98 o 
  10   2  10      290.54      326.02     23.53 o 
 -11   3  10      562.74      556.05     30.24 o 
 -10   3  10      123.42      134.13     21.86 o 
  -9   3  10      493.40      501.05     25.62 o 
  -8   3  10      327.65      356.97     22.09 o 
  -7   3  10       32.33       48.68     12.53 o 
  -6   3  10       37.32       53.22      6.94 o 
  -5   3  10        3.69        1.00      4.71 o 
  -4   3  10       84.47       95.06      7.70 o 
  -3   3  10        0.83       -2.84      3.28 o 
  -2   3  10      259.62      276.42      7.77 o 
  -1   3  10        1.60       -5.00      2.83 o 
   0   3  10      546.88      519.99     11.78 o 
   1   3  10      169.07      204.92      6.65 o 
   2   3  10       10.10        3.52      2.50 o 
   3   3  10      274.40      272.22      9.11 o 
   4   3  10      232.71      217.32     10.58 o 
   5   3  10       39.20       37.81      6.58 o 
   6   3  10       86.87       86.23      8.51 o 
   7   3  10       15.95        5.15      5.93 o 
   8   3  10       67.42       68.53     10.95 o 
   9   3  10       39.17       41.65     10.40 o 
  10   3  10        0.49       -9.56     10.47 o 
 -11   4  10      122.51      160.27     26.04 o 
 -10   4  10       72.24       42.02     16.00 o 
  -9   4  10      233.61      302.41     22.91 o 
  -8   4  10      572.86      532.64     24.90 o 
  -7   4  10       40.75       37.40     12.01 o 
  -6   4  10        3.15       -5.61      8.18 o 
  -5   4  10      104.92       92.12      9.35 o 
  -4   4  10     2760.92     2688.93     31.30 o 
  -3   4  10       53.66       47.54      5.60 o 
  -2   4  10      593.55      627.17     12.02 o 
  -1   4  10      430.76      437.03      9.38 o 
   0   4  10        0.62        0.52      3.40 o 
   1   4  10      518.33      546.45      9.63 o 
   2   4  10        5.26        2.87      3.19 o 
   3   4  10        0.85        4.12      3.55 o 
   4   4  10       88.61       81.09      9.00 o 
   5   4  10      386.53      365.07     13.10 o 
   6   4  10      497.50      487.89     15.53 o 
   7   4  10      235.71      236.63     13.17 o 
   8   4  10        1.72        9.35      7.67 o 
   9   4  10       49.56       40.77     10.57 o 
  10   4  10        2.91       12.48      9.21 o 
 -10   5  10        0.36       -1.58     15.70 o 
  -9   5  10      154.06      184.11     18.85 o 
  -8   5  10        5.03       10.73     11.16 o 
  -7   5  10      604.61      606.14     19.39 o 
  -6   5  10      127.52      142.13     11.18 o 
  -5   5  10      637.30      601.41     21.78 o 
  -4   5  10        0.05       -3.39      6.51 o 
  -3   5  10      537.77      489.76     11.30 o 
  -2   5  10      243.88      246.25      9.94 o 
  -1   5  10      206.57      222.45      8.34 o 
   0   5  10      806.72      806.85     14.94 o 
   1   5  10     1062.63     1124.98     18.10 o 
   2   5  10      360.52      328.92      9.79 o 
   3   5  10      595.16      643.49     13.96 o 
   4   5  10      883.81      836.62     26.91 o 
   5   5  10       63.68       76.75      9.26 o 
   6   5  10      241.16      235.35     12.60 o 
   7   5  10      196.88      192.71     15.51 o 
   8   5  10       16.66        6.41      7.95 o 
   9   5  10      462.27      478.26     21.48 o 
  10   5  10      155.38      185.06     16.86 o 
 -10   6  10      217.56      252.28     28.86 o 
  -9   6  10      302.74      240.43     26.05 o 
  -8   6  10       16.62       25.29      7.35 o 
  -7   6  10        7.34        7.77      6.70 o 
  -6   6  10      157.93      164.39     14.70 o 
  -5   6  10      806.36      760.28     19.39 o 
  -4   6  10      257.79      261.98     11.90 o 
  -3   6  10      507.44      522.38     12.06 o 
  -2   6  10      441.65      429.63     10.88 o 
  -1   6  10     1284.62     1233.48     17.35 o 
   0   6  10        1.94        5.50      3.81 o 
   1   6  10       88.44      101.19      8.45 o 
   2   6  10        4.83        3.73      4.56 o 
   3   6  10      608.74      605.43     18.93 o 
   4   6  10       27.70       24.44      6.04 o 
   5   6  10      218.03      242.59     19.97 o 
   6   6  10      438.28      443.28     15.29 o 
   7   6  10      348.10      326.19     16.86 o 
   8   6  10        9.31       20.30      9.23 o 
   9   6  10       31.06       22.09      9.31 o 
 -10   7  10        0.05       -0.47     19.55 o 
  -9   7  10       54.38       48.16     19.46 o 
  -8   7  10      195.66      190.30     17.08 o 
  -7   7  10       10.35        5.95      6.40 o 
  -6   7  10       76.00       70.36      8.98 o 
  -5   7  10       20.83       33.97      6.95 o 
  -4   7  10      375.45      349.10     13.47 o 
  -3   7  10      261.21      270.49      9.33 o 
  -2   7  10      654.47      623.85     12.95 o 
  -1   7  10      820.90      842.62     17.10 o 
   0   7  10      330.36      307.18     10.28 o 
   1   7  10       54.21       65.19     13.65 o 
   2   7  10      108.82      101.51     10.31 o 
   3   7  10      133.99      143.66     11.75 o 
   4   7  10      335.46      332.32     15.30 o 
   5   7  10       59.14       55.49      9.00 o 
   6   7  10        0.38        8.58      6.43 o 
   7   7  10      182.71      205.30     19.93 o 
   8   7  10      170.85      199.93     20.72 o 
   9   7  10        1.19      -10.06      9.09 o 
  -9   8  10        6.85       20.39     20.25 o 
  -8   8  10       85.29       78.94     10.31 o 
  -7   8  10       50.19       56.42     11.54 o 
  -6   8  10      111.02      114.69     11.05 o 
  -5   8  10      142.21      143.96     11.08 o 
  -4   8  10       25.25       34.30      6.95 o 
  -3   8  10      120.33      124.41      8.60 o 
  -2   8  10       20.89       27.51      3.95 o 
  -1   8  10      596.59      569.44     18.43 o 
   0   8  10      411.83      386.16     12.10 o 
   1   8  10     1255.57     1240.79     22.31 o 
   2   8  10      684.37      639.94     25.40 o 
   3   8  10        0.33        3.99      7.24 o 
   4   8  10        0.02       -4.69      6.83 o 
   5   8  10      119.55      126.99     15.73 o 
   6   8  10       70.98       84.70     14.22 o 
   7   8  10        1.82        9.73      9.45 o 
   8   8  10      153.37      162.20     19.97 o 
  -9   9  10       10.02       11.58      7.14 o 
  -8   9  10        2.34        4.46      6.54 o 
  -7   9  10        4.46        4.96      5.44 o 
  -6   9  10       70.78       61.15     12.78 o 
  -5   9  10      175.86      170.68     16.45 o 
  -4   9  10     1148.18     1052.60     44.40 o 
  -3   9  10      179.00      189.58      9.90 o 
  -2   9  10      828.53      784.74     15.37 o 
  -1   9  10       69.69       52.35      7.46 o 
   0   9  10       84.34       94.74      7.32 o 
   1   9  10       23.24       24.80      5.35 o 
   2   9  10      365.60      353.03     20.53 o 
   3   9  10       39.75       34.90     10.71 o 
   4   9  10      206.22      198.37     31.14 o 
   5   9  10        4.99       11.43      7.81 o 
   6   9  10      178.15      143.01     25.25 o 
   7   9  10        5.76        3.15      5.09 o 
   8   9  10      162.58      167.52     37.22 o 
  -8  10  10       38.83       31.42      9.16 o 
  -7  10  10      239.14      245.78     17.85 o 
  -6  10  10       49.41       47.04     12.86 o 
  -5  10  10      607.23      573.72     21.62 o 
  -4  10  10      237.07      246.20     12.41 o 
  -3  10  10      141.00      148.56     10.89 o 
  -2  10  10       52.48       48.85      6.93 o 
  -1  10  10       54.09       55.72      6.23 o 
   0  10  10        0.12       -5.55      4.01 o 
   1  10  10      234.13      224.60     12.90 o 
   2  10  10       94.46       75.33     18.93 o 
   3  10  10      328.56      277.24     27.50 o 
   4  10  10       23.56       18.03      9.94 o 
   5  10  10      172.22      189.86     19.74 o 
   6  10  10       92.79       86.29     15.89 o 
   7  10  10        1.26       -2.53      9.44 o 
  -7  11  10       12.20        5.35      7.68 o 
  -6  11  10       54.77       56.51     10.82 o 
  -5  11  10        2.69       11.17      7.39 o 
  -4  11  10       24.89       27.80      7.98 o 
  -3  11  10        0.03        4.81      5.17 o 
  -2  11  10      144.39      169.02     11.66 o 
  -1  11  10       55.08       51.92      6.35 o 
   0  11  10      268.84      245.15     27.24 o 
   1  11  10        0.60        4.59      5.28 o 
   2  11  10      278.91      287.77     16.47 o 
   3  11  10      162.40      153.93     18.38 o 
   4  11  10       14.89        0.58     10.23 o 
   5  11  10       68.13       77.48     14.86 o 
   6  11  10        2.82       13.79      9.81 o 
  -6  12  10       21.07       29.98     11.94 o 
  -5  12  10        1.60        9.25      6.87 o 
  -4  12  10       60.10       39.77     22.46 o 
  -3  12  10      759.49      722.28     68.31 o 
  -2  12  10        2.67        1.16      4.57 o 
  -1  12  10       27.95       41.51     19.63 o 
   0  12  10      479.49      452.16     22.16 o 
   1  12  10       92.92       99.03     12.47 o 
   2  12  10       58.36       72.09     10.92 o 
   3  12  10      151.76      186.21     16.57 o 
   4  12  10       53.17       35.60     12.80 o 
   5  12  10       61.41       60.39     14.68 o 
  -4  13  10       82.53       88.64     13.01 o 
  -3  13  10       32.86       48.04     12.97 o 
  -2  13  10      170.97      181.50     15.53 o 
  -1  13  10        4.31       23.83      6.36 o 
   0  13  10       43.69       52.95      8.91 o 
   1  13  10        8.65       25.68      9.05 o 
   2  13  10       88.82      114.00     13.71 o 
   3  13  10       70.37       97.05     12.82 o 
 -11   0  11       31.66       27.72     17.02 o 
  -9   0  11      185.68      177.70     16.04 o 
  -7   0  11     1592.59     1487.42     48.09 o 
  -5   0  11      150.65      219.20     18.39 o 
  -3   0  11      794.63      874.50     14.72 o 
  -1   0  11     2940.43     3038.34     34.35 o 
   1   0  11      373.91      381.32     11.88 o 
   3   0  11      626.58      597.89     15.84 o 
   5   0  11     1218.79     1182.58     32.06 o 
   7   0  11      164.03      153.38     16.05 o 
   9   0  11        4.69       12.85     10.46 o 
 -11   1  11       28.26       29.86     31.26 o 
 -10   1  11       65.66       51.16     10.47 o 
  -9   1  11      360.27      357.87     15.71 o 
  -8   1  11      311.71      324.83     14.64 o 
  -7   1  11      136.37      158.01     12.02 o 
  -6   1  11       79.71       76.20      7.93 o 
  -5   1  11      524.50      479.81     11.45 o 
  -4   1  11      137.96      144.95      5.91 o 
  -3   1  11      309.89      323.61      7.06 o 
  -2   1  11      273.32      272.07      6.27 o 
  -1   1  11     1441.98     1613.90     15.37 o 
   0   1  11      547.52      552.06      9.92 o 
   1   1  11       29.87       20.66      3.24 o 
   2   1  11      166.44      139.46      6.46 o 
   3   1  11        0.81        2.16      2.75 o 
   4   1  11     1462.58     1441.33     19.06 o 
   5   1  11      636.81      619.09     16.39 o 
   6   1  11        0.20        1.21      5.44 o 
   7   1  11        2.25       -8.05      5.31 o 
   8   1  11      274.90      306.24     14.23 o 
   9   1  11        0.12       13.74      8.86 o 
  10   1  11      257.75      293.54     25.33 o 
 -11   2  11      368.43      409.54     23.41 o 
 -10   2  11      140.46      143.84     28.20 o 
  -9   2  11      204.62      259.99     22.16 o 
  -8   2  11      149.39      140.42     17.27 o 
  -7   2  11      450.41      399.72     23.22 o 
  -6   2  11      374.47      351.23     12.93 o 
  -5   2  11      725.21      672.99     13.84 o 
  -4   2  11       35.46       40.11      4.55 o 
  -3   2  11      171.19      183.14      6.16 o 
  -2   2  11      161.93      196.02      5.49 o 
  -1   2  11     1797.48     1767.73     20.75 o 
   0   2  11      888.81     1079.08     14.17 o 
   1   2  11      298.16      244.07      8.30 o 
   2   2  11       97.99       96.67      5.42 o 
   3   2  11      532.77      475.23     10.65 o 
   4   2  11     1101.24     1073.33     20.62 o 
   5   2  11      503.31      498.86     14.97 o 
   6   2  11       53.06       36.31      7.08 o 
   7   2  11      183.68      213.92     13.01 o 
   8   2  11       12.95       25.39      7.49 o 
   9   2  11      798.61      832.53     26.97 o 
  10   2  11       12.68       -2.26     18.86 o 
 -11   3  11       17.37       17.28     15.41 o 
 -10   3  11        0.19       -6.88     20.80 o 
  -9   3  11       91.79      108.75     17.36 o 
  -8   3  11       56.29       57.15     14.39 o 
  -7   3  11      581.86      544.45     23.84 o 
  -6   3  11      580.75      539.02     17.91 o 
  -5   3  11     2892.12     2721.76     39.32 o 
  -4   3  11      867.37      863.48     14.67 o 
  -3   3  11      152.10      135.96      7.10 o 
  -2   3  11      529.12      510.57     10.49 o 
  -1   3  11     1262.49     1261.04     15.85 o 
   0   3  11      404.60      383.48     10.93 o 
   1   3  11       26.75       26.55      4.08 o 
   2   3  11     1431.57     1414.10     18.86 o 
   3   3  11       51.52       61.77      5.82 o 
   4   3  11      515.42      526.38     14.76 o 
   5   3  11      524.75      509.48     15.18 o 
   6   3  11      524.41      506.73     15.76 o 
   7   3  11      311.09      290.81     19.68 o 
   8   3  11      105.72      113.62     16.32 o 
   9   3  11       39.08       31.25     12.74 o 
  10   3  11        0.14       -3.34      9.68 o 
 -11   4  11       62.10       42.03     26.60 o 
 -10   4  11        1.83       26.43     14.59 o 
  -9   4  11      227.58      237.35     21.69 o 
  -8   4  11      111.14      126.27     16.52 o 
  -7   4  11      465.20      470.73     17.95 o 
  -6   4  11       20.30       25.24      7.46 o 
  -5   4  11     1262.08     1152.51     24.31 o 
  -4   4  11      498.56      506.73     16.27 o 
  -3   4  11       34.51       28.45      4.91 o 
  -2   4  11        7.80       11.41      4.05 o 
  -1   4  11      357.81      306.80      8.61 o 
   0   4  11      470.78      476.59     12.54 o 
   1   4  11       83.19       82.16      6.39 o 
   2   4  11       13.59       15.48      3.85 o 
   3   4  11      811.20      798.72     15.41 o 
   4   4  11      114.16      120.29     10.05 o 
   5   4  11       36.83       42.49      7.03 o 
   6   4  11       20.11       26.40      6.78 o 
   7   4  11      211.50      211.01     13.05 o 
   8   4  11       47.66       44.65     10.13 o 
   9   4  11       89.97      110.13     13.22 o 
  10   4  11       15.39       22.47     11.19 o 
 -10   5  11      174.04      235.04     28.29 o 
  -9   5  11      706.75      677.34     28.70 o 
  -8   5  11        6.37       27.03     11.93 o 
  -7   5  11      428.53      425.21     17.42 o 
  -6   5  11       73.99       73.36      9.50 o 
  -5   5  11       16.62       -1.23      6.39 o 
  -4   5  11      541.90      495.85     19.84 o 
  -3   5  11      119.29      141.91      7.97 o 
  -2   5  11      505.61      498.91     11.73 o 
  -1   5  11      549.72      523.20     10.87 o 
   0   5  11      319.38      306.33      8.80 o 
   1   5  11      371.01      394.00     13.01 o 
   2   5  11       18.78       30.29      5.88 o 
   3   5  11      801.65      691.90     17.37 o 
   4   5  11      237.47      223.50     11.71 o 
   5   5  11       72.38       72.53      8.13 o 
   6   5  11     1525.89     1525.29     28.15 o 
   7   5  11      115.90       98.72      9.90 o 
   8   5  11      449.21      516.46     21.09 o 
   9   5  11      165.20      192.07     18.78 o 
 -10   6  11        0.11       -5.03     16.49 o 
  -9   6  11       62.04       53.99     23.39 o 
  -8   6  11      129.30      134.16     16.04 o 
  -7   6  11      207.88      212.16     14.21 o 
  -6   6  11      235.05      250.06     13.54 o 
  -5   6  11       25.31       19.78      6.68 o 
  -4   6  11     1527.79     1468.10     26.82 o 
  -3   6  11       66.18       63.21      5.99 o 
  -2   6  11      528.58      518.69     14.09 o 
  -1   6  11      828.82      814.09     14.71 o 
   0   6  11     1729.48     1689.13     21.66 o 
   1   6  11      929.96      854.90     19.32 o 
   2   6  11      174.12      163.54     10.03 o 
   3   6  11      397.44      372.07     13.41 o 
   4   6  11       24.42       38.04      7.87 o 
   5   6  11       82.07       89.72     12.60 o 
   6   6  11        5.71       12.47      6.95 o 
   7   6  11      102.99      109.18     12.37 o 
   8   6  11      151.68      170.70     15.15 o 
   9   6  11        0.05      -15.27      9.55 o 
  -9   7  11      111.27       68.49     37.40 o 
  -8   7  11       21.58       25.94     10.46 o 
  -7   7  11       24.56       31.78      7.78 o 
  -6   7  11        9.21       22.34      6.71 o 
  -5   7  11      487.29      479.84     16.33 o 
  -4   7  11       11.47       26.10      6.41 o 
  -3   7  11       72.00       85.31      7.64 o 
  -2   7  11      318.57      316.40     10.03 o 
  -1   7  11       20.30       26.07      5.12 o 
   0   7  11        0.32        2.03      4.16 o 
   1   7  11        0.32        2.73      5.25 o 
   2   7  11      479.41      472.61     15.18 o 
   3   7  11      459.98      418.63     16.65 o 
   4   7  11       14.97        0.55      5.71 o 
   5   7  11        4.67       -0.89      6.08 o 
   6   7  11       12.75        8.21      6.94 o 
   7   7  11        6.98       18.46      9.39 o 
   8   7  11        2.14        3.14     11.30 o 
   9   7  11       12.37       22.58     16.45 o 
  -9   8  11        6.40       10.76     17.54 o 
  -8   8  11      297.55      301.38     20.01 o 
  -7   8  11       19.90       30.02      7.64 o 
  -6   8  11      181.86      188.29     13.09 o 
  -5   8  11       68.01       70.15      8.83 o 
  -4   8  11      130.52      136.69     10.72 o 
  -3   8  11       28.20       15.50      5.52 o 
  -2   8  11      278.44      273.10     11.38 o 
  -1   8  11        5.08        4.30      4.22 o 
   0   8  11       18.99       20.27      5.09 o 
   1   8  11        0.39       -3.22      5.21 o 
   2   8  11        9.45        1.46      8.44 o 
   3   8  11      104.71      103.27     13.52 o 
   4   8  11      164.60      146.56     16.01 o 
   5   8  11      206.98      260.15     22.06 o 
   6   8  11        3.84        6.90      5.88 o 
   7   8  11      123.78      120.62     26.51 o 
   8   8  11       55.01       51.98     19.67 o 
  -8   9  11       77.06       59.16      9.81 o 
  -7   9  11       71.09       78.87     13.13 o 
  -6   9  11       16.13       21.79      6.77 o 
  -5   9  11      138.70      132.75     11.07 o 
  -4   9  11      164.85      164.34     11.68 o 
  -3   9  11      886.84      860.91     20.75 o 
  -2   9  11       19.63       19.82      3.46 o 
  -1   9  11      253.49      220.05     18.09 o 
   0   9  11       15.43       13.66      5.17 o 
   1   9  11      752.00      685.97     19.07 o 
   2   9  11        9.02       12.36      9.58 o 
   3   9  11       16.09       15.97     18.11 o 
   4   9  11        0.69        1.45     16.34 o 
   5   9  11       14.41       21.48      9.94 o 
   6   9  11        1.46       -8.88     16.41 o 
   7   9  11        5.10       10.84     10.23 o 
  -8  10  11       12.84       12.63      5.85 o 
  -7  10  11       52.59       56.69     13.95 o 
  -6  10  11        9.32       13.24      7.52 o 
  -5  10  11        1.54       20.41      6.24 o 
  -4  10  11        1.40        4.79      7.53 o 
  -3  10  11      169.25      155.09     11.49 o 
  -2  10  11       73.07       65.13      9.78 o 
  -1  10  11       33.79       32.93      4.95 o 
   0  10  11      586.19      561.99     14.65 o 
   1  10  11      174.67      185.68     14.67 o 
   2  10  11      648.93      651.16     28.23 o 
   3  10  11       17.04       24.46     10.38 o 
   4  10  11       25.22       34.67     19.50 o 
   5  10  11        0.97        7.11      9.20 o 
   6  10  11       40.99       18.09     17.24 o 
   7  10  11       53.64       32.13     10.33 o 
  -7  11  11       25.80       54.91     11.40 o 
  -6  11  11        4.63       16.96     10.90 o 
  -5  11  11       14.66        7.21      7.23 o 
  -4  11  11       60.17       57.20     11.22 o 
  -3  11  11      349.50      365.80     15.80 o 
  -2  11  11        0.47        2.24      4.68 o 
  -1  11  11        1.30        9.49      4.02 o 
   0  11  11        1.31       14.61      6.69 o 
   1  11  11       15.67       11.74      6.82 o 
   2  11  11      196.13      203.56     17.14 o 
   3  11  11      411.77      432.86     37.12 o 
   4  11  11        0.01        8.67      9.78 o 
   5  11  11       13.50       23.10     10.93 o 
   6  11  11        8.76        6.46      8.50 o 
  -5  12  11        3.16       14.12      7.63 o 
  -4  12  11       27.18       27.92      8.53 o 
  -3  12  11        3.22        8.57      5.49 o 
  -2  12  11      110.91      116.91     11.04 o 
  -1  12  11       89.80       90.16     12.57 o 
   0  12  11        1.99       20.42      9.25 o 
   1  12  11       86.43       91.01     12.14 o 
   2  12  11       55.72       68.04     11.09 o 
   3  12  11       36.28       60.49     11.43 o 
   4  12  11       47.09       54.19     14.86 o 
  -3  13  11       67.40       86.61     27.84 o 
  -2  13  11        6.76       19.08     14.23 o 
  -1  13  11       68.88      100.74     10.37 o 
   0  13  11        0.95        7.20      5.62 o 
   1  13  11       39.07       68.43     11.46 o 
   2  13  11      151.41      177.92     21.05 o 
   3  13  11        2.16       -0.69     11.54 o 
 -10   0  12      107.29       97.68     22.40 o 
  -8   0  12      461.13      425.59     19.99 o 
  -6   0  12      320.22      360.75     17.32 o 
  -4   0  12        0.19       -1.75      5.10 o 
  -2   0  12      516.23      548.97     15.50 o 
   0   0  12        0.17        1.04      4.69 o 
   2   0  12     1229.00     1180.80     27.52 o 
   4   0  12     3737.66     3760.52     52.16 o 
   6   0  12       82.87       74.24     12.04 o 
   8   0  12       14.90        4.18      9.52 o 
  10   0  12       73.78      113.09     25.10 o 
 -11   1  12      157.95      147.16     21.78 o 
 -10   1  12       83.21       71.61     17.53 o 
  -9   1  12      201.45      192.10     15.62 o 
  -8   1  12      479.94      495.44     22.22 o 
  -7   1  12      357.89      385.94     12.95 o 
  -6   1  12     1379.59     1262.91     19.99 o 
  -5   1  12      436.45      434.93     10.91 o 
  -4   1  12      285.28      306.18      8.17 o 
  -3   1  12      701.94      703.76     11.03 o 
  -2   1  12       58.86       75.59      4.51 o 
  -1   1  12     2057.00     1990.73     18.26 o 
   0   1  12      103.51       98.93      5.63 o 
   1   1  12     2097.15     1956.77     21.62 o 
   2   1  12        4.41        7.08      2.99 o 
   3   1  12      389.43      343.14      9.64 o 
   4   1  12      411.37      402.69     10.18 o 
   5   1  12      860.82      816.63     18.80 o 
   6   1  12       60.03       46.86      7.61 o 
   7   1  12        6.65        3.68      6.28 o 
   8   1  12      189.58      154.87     12.39 o 
   9   1  12        0.23       -5.17      8.68 o 
  10   1  12       39.25       37.33     14.15 o 
 -11   2  12        2.66       13.30     15.35 o 
 -10   2  12      579.43      629.69     23.85 o 
  -9   2  12      101.52      121.93     14.18 o 
  -8   2  12       20.43       24.67     10.18 o 
  -7   2  12      506.19      451.12     18.07 o 
  -6   2  12        4.04        9.71      8.29 o 
  -5   2  12      238.84      234.65     11.10 o 
  -4   2  12      302.00      307.49      9.96 o 
  -3   2  12      180.29      170.06      7.34 o 
  -2   2  12     1212.69     1143.62     16.87 o 
  -1   2  12       14.48        5.22      3.46 o 
   0   2  12     1842.82     1871.02     20.90 o 
   1   2  12       18.72       21.48      3.67 o 
   2   2  12      464.96      450.27      9.75 o 
   3   2  12        1.33       -1.32      2.79 o 
   4   2  12      509.37      473.59     12.54 o 
   5   2  12        6.51        5.34      5.29 o 
   6   2  12        9.75        8.04      6.18 o 
   7   2  12      195.09      183.98     12.49 o 
   8   2  12       53.88       44.09      8.70 o 
   9   2  12      200.82      182.11     28.42 o 
  10   2  12       17.60       38.69     14.10 o 
 -11   3  12      111.66      126.49     20.46 o 
 -10   3  12       13.00       30.29     15.85 o 
  -9   3  12        5.43       -3.04     13.24 o 
  -8   3  12      166.50      183.86     18.78 o 
  -7   3  12       53.91       70.16     22.48 o 
  -6   3  12      138.09      139.16     13.19 o 
  -5   3  12       55.14       53.41      7.50 o 
  -4   3  12       31.27       21.51      4.96 o 
  -3   3  12       83.58       89.09      6.09 o 
  -2   3  12       68.71       78.44      5.80 o 
  -1   3  12      266.25      258.74      8.88 o 
   0   3  12     2860.79     2803.45     32.66 o 
   1   3  12      253.11      248.02      9.20 o 
   2   3  12       46.21       69.17      5.06 o 
   3   3  12      864.08      810.24     15.56 o 
   4   3  12      322.93      283.86     10.03 o 
   5   3  12      455.79      408.33     14.15 o 
   6   3  12      124.80      113.83      9.78 o 
   7   3  12       91.63       88.05      9.56 o 
   8   3  12       97.90      103.93     10.70 o 
   9   3  12       53.15       73.54     12.13 o 
  10   3  12        1.26       -9.61      8.62 o 
 -10   4  12        0.31       -2.60     13.82 o 
  -9   4  12       13.86       43.87     14.62 o 
  -8   4  12      381.84      429.30     25.64 o 
  -7   4  12      152.67      148.52     16.61 o 
  -6   4  12      283.29      298.86     14.70 o 
  -5   4  12      952.30      834.18     21.03 o 
  -4   4  12      408.58      414.27     13.03 o 
  -3   4  12       17.38       16.01      5.47 o 
  -2   4  12      400.21      386.42      9.94 o 
  -1   4  12       38.30       49.12      5.25 o 
   0   4  12      524.52      489.89     12.96 o 
   1   4  12        5.68        4.11      2.57 o 
   2   4  12      115.38      122.29     10.43 o 
   3   4  12     1321.49     1235.88     23.36 o 
   4   4  12       37.41       43.36      6.55 o 
   5   4  12        5.08       -2.21      5.17 o 
   6   4  12      228.47      235.43     12.59 o 
   7   4  12      220.75      207.87     13.36 o 
   8   4  12       34.87       33.72      9.55 o 
   9   4  12      309.99      316.71     21.19 o 
 -10   5  12       64.29       54.51     15.99 o 
  -9   5  12        0.17        2.11     25.61 o 
  -8   5  12       36.65       49.67     13.54 o 
  -7   5  12        6.32        6.75      7.25 o 
  -6   5  12      153.28      141.01     11.95 o 
  -5   5  12      970.58      926.88     22.04 o 
  -4   5  12       57.21       56.77      8.18 o 
  -3   5  12      591.50      566.24     11.66 o 
  -2   5  12      363.83      371.85     11.07 o 
  -1   5  12       12.91       20.97      4.61 o 
   0   5  12       42.04       46.95      5.70 o 
   1   5  12     1571.03     1513.63     26.21 o 
   2   5  12       85.97       95.54      8.58 o 
   3   5  12      957.91      920.64     21.96 o 
   4   5  12       90.86       86.37     10.24 o 
   5   5  12      248.76      249.66     14.14 o 
   6   5  12       53.06       61.70      9.67 o 
   7   5  12        0.09        6.51      6.25 o 
   8   5  12       98.64      122.33     16.60 o 
   9   5  12        0.18        0.19      8.40 o 
 -10   6  12       21.04       40.39     19.92 o 
  -9   6  12      120.58      136.50     34.32 o 
  -8   6  12       24.86       33.30     12.19 o 
  -7   6  12        0.11        8.64     12.10 o 
  -6   6  12      144.05      140.44     11.79 o 
  -5   6  12        6.40       10.41      6.06 o 
  -4   6  12      329.20      321.39     13.67 o 
  -3   6  12      440.58      406.95     11.40 o 
  -2   6  12      453.57      434.25     16.29 o 
  -1   6  12        2.96        2.99      4.46 o 
   0   6  12      504.71      478.87     13.27 o 
   1   6  12       48.41       39.73      6.96 o 
   2   6  12        3.25        0.71      4.35 o 
   3   6  12        8.79        4.44      4.75 o 
   4   6  12       17.52       20.04      9.60 o 
   5   6  12       14.76       10.92      7.09 o 
   6   6  12       97.46      126.40     12.70 o 
   7   6  12       39.96       60.33     12.66 o 
   8   6  12       14.97        0.73     14.56 o 
   9   6  12        4.46       18.38     10.89 o 
  -9   7  12       33.10       29.52     18.58 o 
  -8   7  12      517.12      509.32     20.01 o 
  -7   7  12      153.62      174.93     13.73 o 
  -6   7  12       13.75        1.49      5.81 o 
  -5   7  12       64.15       56.74      8.30 o 
  -4   7  12      304.99      280.61     12.92 o 
  -3   7  12     1398.02     1360.62     23.49 o 
  -2   7  12      514.28      469.18     10.77 o 
  -1   7  12     1068.87     1048.59     17.32 o 
   0   7  12       85.30       91.72      7.43 o 
   1   7  12        0.03        4.78      5.89 o 
   2   7  12      754.49      774.87     25.18 o 
   3   7  12       44.34       50.78      8.69 o 
   4   7  12        0.23       12.40     13.06 o 
   5   7  12      100.60      110.33     13.54 o 
   6   7  12      144.35      148.30     13.80 o 
   7   7  12      214.38      238.03     21.71 o 
   8   7  12      395.56      440.14     44.69 o 
  -9   8  12       90.29      127.28     27.28 o 
  -8   8  12       24.84       23.63      9.98 o 
  -7   8  12      213.94      275.45     16.68 o 
  -6   8  12      264.43      259.31     16.47 o 
  -5   8  12       43.62       54.68      8.58 o 
  -4   8  12      636.35      602.03     18.22 o 
  -3   8  12      124.18      139.29      9.67 o 
  -2   8  12      199.66      194.39      8.36 o 
  -1   8  12       39.06       36.84      5.80 o 
   0   8  12       11.65       10.63      5.89 o 
   1   8  12       56.24       59.57     10.48 o 
   2   8  12     1601.83     1498.18     47.36 o 
   3   8  12      438.21      383.06     21.20 o 
   4   8  12       83.34       66.24     12.39 o 
   5   8  12      385.73      352.26     21.29 o 
   6   8  12        6.58        6.23     10.86 o 
   7   8  12       84.12       69.28     14.85 o 
   8   8  12        6.95       10.11     16.37 o 
  -8   9  12       28.80       36.26     11.58 o 
  -7   9  12       22.64       24.62     10.17 o 
  -6   9  12        3.87       16.75     11.35 o 
  -5   9  12       40.17       45.57      7.82 o 
  -4   9  12       36.35       38.39      7.57 o 
  -3   9  12       80.33       96.52      8.97 o 
  -2   9  12      145.51      164.82     11.43 o 
  -1   9  12      242.56      224.64     10.06 o 
   0   9  12     1230.37     1178.53     23.18 o 
   1   9  12      168.66      183.00     14.90 o 
   2   9  12       17.73       14.63      9.69 o 
   3   9  12      117.82      115.91     15.81 o 
   4   9  12       56.93       60.76     21.16 o 
   5   9  12       27.90       36.65     11.23 o 
   6   9  12      224.05      266.79     53.24 o 
   7   9  12       80.38       90.88     15.82 o 
  -7  10  12      214.36      190.60     22.78 o 
  -6  10  12       21.87       24.94     10.50 o 
  -5  10  12      175.08      191.95     12.90 o 
  -4  10  12       27.26       21.16      6.09 o 
  -3  10  12      187.60      178.44     15.57 o 
  -2  10  12       25.19       25.46      5.72 o 
  -1  10  12      155.24      124.17      9.02 o 
   0  10  12      129.22      130.66      9.38 o 
   1  10  12      985.27      907.64     23.36 o 
   2  10  12       52.57       55.54     10.70 o 
   3  10  12        7.55       21.61     10.63 o 
   4  10  12       70.93       76.37     15.47 o 
   5  10  12       40.69       59.17     17.54 o 
   6  10  12       69.56       68.31     23.52 o 
  -6  11  12      358.87      321.35     19.91 o 
  -5  11  12        4.96        3.17      9.75 o 
  -4  11  12       40.08       39.85      8.30 o 
  -3  11  12      103.86       91.38     10.50 o 
  -2  11  12       25.94       34.04      9.10 o 
  -1  11  12       91.55       89.80      7.96 o 
   0  11  12       12.23       14.38      5.64 o 
   1  11  12        0.01       10.44      6.88 o 
   2  11  12        2.72       25.06      7.01 o 
   3  11  12       10.65       -1.09     15.96 o 
   4  11  12      238.45      232.52     22.79 o 
   5  11  12       39.62       22.84     16.38 o 
  -5  12  12        2.50       15.38      8.25 o 
  -4  12  12       14.59       19.77      8.95 o 
  -3  12  12       41.50       69.43     12.24 o 
  -2  12  12       27.66       29.00      6.73 o 
  -1  12  12        2.03       11.91      6.38 o 
   0  12  12       28.50       40.52      9.10 o 
   1  12  12       28.96       34.80     14.21 o 
   2  12  12        4.38       31.54      8.87 o 
   3  12  12        2.18        8.07      7.83 o 
   4  12  12       10.49        6.33     10.25 o 
  -3  13  12       34.09       28.86     10.55 o 
  -2  13  12       90.54       87.13     33.98 o 
  -1  13  12      113.01      132.56     22.75 o 
   0  13  12      100.00       99.56     24.71 o 
   1  13  12       38.01       86.21     10.52 o 
   2  13  12       67.19       88.71     18.49 o 
 -11   0  13       68.24       27.14     36.81 o 
  -9   0  13      524.04      505.87     56.80 o 
  -7   0  13      605.14      539.88     21.11 o 
  -5   0  13     1507.80     1404.98     29.09 o 
  -3   0  13      945.53      829.52     17.12 o 
  -1   0  13     3034.02     3012.27     35.67 o 
   1   0  13       51.45       45.31      6.88 o 
   3   0  13      900.06      883.02     20.51 o 
   5   0  13      364.92      350.59     18.73 o 
   7   0  13       82.70       80.67     13.27 o 
   9   0  13        0.03        5.25     10.89 o 
 -11   1  13       30.04       36.16     37.41 o 
 -10   1  13      169.17      195.29     21.96 o 
  -9   1  13      141.40      171.74     15.34 o 
  -8   1  13      186.88      190.95     15.22 o 
  -7   1  13       46.32       36.67     10.01 o 
  -6   1  13     1544.06     1488.08     24.80 o 
  -5   1  13      458.49      446.93     16.61 o 
  -4   1  13      169.42      181.81      8.11 o 
  -3   1  13       10.63       12.43      4.15 o 
  -2   1  13      454.63      448.13      9.42 o 
  -1   1  13      243.39      211.44      6.20 o 
   0   1  13        5.64        8.10      4.44 o 
   1   1  13       65.27       70.02      5.25 o 
   2   1  13       34.24       42.86      4.56 o 
   3   1  13      815.04      737.79     14.18 o 
   4   1  13      108.18      117.57      6.79 o 
   5   1  13        2.13        8.48      5.74 o 
   6   1  13       24.05       28.64      7.01 o 
   7   1  13      111.56      120.78     10.88 o 
   8   1  13      129.00      138.96     15.49 o 
   9   1  13       83.89       81.37     12.89 o 
  10   1  13        8.29        9.06     12.09 o 
 -10   2  13       69.01       37.50     13.12 o 
  -9   2  13      163.87      167.65     15.65 o 
  -8   2  13       78.11       69.80     11.88 o 
  -7   2  13      561.42      544.87     19.78 o 
  -6   2  13      251.95      220.47     14.31 o 
  -5   2  13       71.10       84.36      8.24 o 
  -4   2  13      298.32      282.74     10.02 o 
  -3   2  13      207.47      218.50      8.21 o 
  -2   2  13     1292.50     1247.88     18.28 o 
  -1   2  13       12.83        2.13      3.74 o 
   0   2  13      470.69      471.05     12.43 o 
   1   2  13       23.13       23.86      3.96 o 
   2   2  13        6.77        4.03      2.47 o 
   3   2  13        6.65       12.71      3.60 o 
   4   2  13      802.22      774.62     16.03 o 
   5   2  13      667.43      631.12     17.09 o 
   6   2  13        1.74        6.51      5.90 o 
   7   2  13      212.62      189.87     12.95 o 
   8   2  13        7.11        2.60      6.97 o 
   9   2  13       75.58       99.85     13.67 o 
 -10   3  13      190.72      210.67     18.94 o 
  -9   3  13        4.45        9.10     13.60 o 
  -8   3  13      299.23      298.42     17.56 o 
  -7   3  13        6.34       -0.64      9.01 o 
  -6   3  13      651.97      596.43     19.42 o 
  -5   3  13       93.62       77.57      8.20 o 
  -4   3  13     2111.58     1950.04     36.98 o 
  -3   3  13       21.55       27.18      4.77 o 
  -2   3  13      303.81      314.16      9.42 o 
  -1   3  13      141.22      134.25      7.57 o 
   0   3  13     1689.31     1713.87     24.31 o 
   1   3  13      423.10      393.61     11.51 o 
   2   3  13      145.10      178.90      8.60 o 
   3   3  13      527.35      485.60     12.39 o 
   4   3  13        0.02       -1.56      2.71 o 
   5   3  13      513.26      488.78     15.41 o 
   6   3  13       38.08       34.26      7.26 o 
   7   3  13      195.17      189.50     12.37 o 
   8   3  13        2.01       12.36      7.23 o 
   9   3  13       52.69       70.19     11.93 o 
 -10   4  13       63.66       89.83     23.29 o 
  -9   4  13      118.47      127.99     18.81 o 
  -8   4  13       69.75       72.14     15.15 o 
  -7   4  13       11.78       13.87     11.50 o 
  -6   4  13        0.04       -1.02      6.53 o 
  -5   4  13      956.05      875.31     18.75 o 
  -4   4  13      203.41      197.45     11.67 o 
  -3   4  13      418.42      399.95     11.08 o 
  -2   4  13      654.64      635.18     12.82 o 
  -1   4  13     1613.55     1518.61     21.19 o 
   0   4  13     1087.00     1073.66     17.37 o 
   1   4  13      209.33      177.80     10.25 o 
   2   4  13        1.33        4.31      4.79 o 
   3   4  13      681.20      646.27     22.87 o 
   4   4  13       25.98       28.30      7.82 o 
   5   4  13      161.87      148.05     13.09 o 
   6   4  13       13.09        9.16      6.84 o 
   7   4  13        0.21       -0.24      7.27 o 
   8   4  13      133.29      154.73     19.19 o 
   9   4  13        1.85        5.52      8.56 o 
 -10   5  13       30.67       53.18     25.74 o 
  -9   5  13      248.04      275.83     26.42 o 
  -8   5  13      553.47      564.81     25.97 o 
  -7   5  13       11.95       -1.78     10.32 o 
  -6   5  13       57.53       48.81      8.95 o 
  -5   5  13      133.14      156.10     12.00 o 
  -4   5  13      347.76      323.78     12.01 o 
  -3   5  13     2576.67     2496.02     26.32 o 
  -2   5  13      240.51      240.47      9.74 o 
  -1   5  13      295.29      313.79      9.50 o 
   0   5  13       98.14       83.30      6.91 o 
   1   5  13        4.11        5.51      5.00 o 
   2   5  13       29.51       27.66      6.21 o 
   3   5  13      896.60      926.81     21.24 o 
   4   5  13       78.31       61.86      9.30 o 
   5   5  13      427.96      422.13     21.41 o 
   6   5  13        1.23        0.56      6.81 o 
   7   5  13      350.68      302.22     17.04 o 
   8   5  13        3.68        6.08     10.22 o 
   9   5  13       10.15        4.86     30.87 o 
  -9   6  13        6.77       35.92     21.41 o 
  -8   6  13        3.17       14.70     15.09 o 
  -7   6  13       65.99       70.54     10.22 o 
  -6   6  13        7.55       -2.79      5.69 o 
  -5   6  13      611.84      587.79     18.81 o 
  -4   6  13      136.01      141.32      9.54 o 
  -3   6  13      523.07      496.90     12.73 o 
  -2   6  13     1182.50     1097.56     18.13 o 
  -1   6  13      171.02      171.86      8.99 o 
   0   6  13       23.63       16.07      4.96 o 
   1   6  13      950.79      961.67     21.42 o 
   2   6  13     1243.28     1190.11     24.28 o 
   3   6  13       61.75       69.35      8.15 o 
   4   6  13       75.50       75.89     10.21 o 
   5   6  13       10.35       11.98      7.23 o 
   6   6  13        0.36       -8.85      6.38 o 
   7   6  13       61.16       73.69     13.97 o 
   8   6  13      155.95      168.46     20.12 o 
  -9   7  13       13.01       27.62     17.79 o 
  -8   7  13       58.60      110.08     32.81 o 
  -7   7  13      130.61      135.40     12.86 o 
  -6   7  13        0.09        4.14      6.33 o 
  -5   7  13        0.80        0.35      5.80 o 
  -4   7  13      962.78      907.41     22.34 o 
  -3   7  13      441.54      408.24     11.98 o 
  -2   7  13        2.97        3.07      4.10 o 
  -1   7  13      445.86      417.04     12.52 o 
   0   7  13        0.03       -0.46      4.27 o 
   1   7  13        0.11        7.58      7.20 o 
   2   7  13      791.37      721.10     19.42 o 
   3   7  13      421.87      374.64     16.99 o 
   4   7  13       18.34       25.39      7.60 o 
   5   7  13      271.86      271.66     20.19 o 
   6   7  13        4.92        7.53      6.27 o 
   7   7  13      340.72      368.76     23.89 o 
   8   7  13        0.91       11.89     14.74 o 
  -8   8  13        7.46       -2.30      7.88 o 
  -7   8  13       23.12       31.46      8.19 o 
  -6   8  13      146.70      149.63     16.23 o 
  -5   8  13      678.35      640.06     19.76 o 
  -4   8  13       41.18       37.06      7.59 o 
  -3   8  13      297.21      314.76     11.11 o 
  -2   8  13      343.21      333.23     10.12 o 
  -1   8  13       88.77       77.52      7.74 o 
   0   8  13      600.68      543.79     14.66 o 
   1   8  13       26.64       31.27      6.65 o 
   2   8  13      353.69      320.33     16.25 o 
   3   8  13       16.85       27.74      9.97 o 
   4   8  13      192.34      196.38     22.21 o 
   5   8  13        1.84       -1.71      6.66 o 
   6   8  13      386.25      359.83     24.20 o 
   7   8  13        7.33       11.98      9.24 o 
  -8   9  13        1.44        0.89     18.89 o 
  -7   9  13        1.90        6.38      8.99 o 
  -6   9  13        0.83        5.34      7.62 o 
  -5   9  13       91.08       97.25     10.38 o 
  -4   9  13       28.01       33.12      7.45 o 
  -3   9  13      321.41      303.76     12.87 o 
  -2   9  13      225.53      200.91     10.50 o 
  -1   9  13        0.21        0.09      6.61 o 
   0   9  13       20.06       29.18      6.44 o 
   1   9  13      134.85      145.62     11.57 o 
   2   9  13      364.05      376.68     22.57 o 
   3   9  13      192.73      208.80     19.77 o 
   4   9  13        0.92        6.69      9.41 o 
   5   9  13      239.96      272.18     26.81 o 
   6   9  13        0.79        2.47      9.57 o 
   7   9  13       20.64       12.81     33.65 o 
  -7  10  13       15.29       18.62     10.02 o 
  -6  10  13      107.69      126.30     14.97 o 
  -5  10  13       28.85       29.27      9.15 o 
  -4  10  13       14.93       14.06      6.65 o 
  -3  10  13      215.86      223.61     14.56 o 
  -2  10  13        0.03        8.44      4.85 o 
  -1  10  13       51.92       65.14      7.12 o 
   0  10  13        0.05        1.46      5.98 o 
   1  10  13      276.71      297.18     17.43 o 
   2  10  13       26.02       25.64      8.09 o 
   3  10  13       47.10       79.11     14.46 o 
   4  10  13       37.54       35.95     19.76 o 
   5  10  13        3.06       18.56     12.70 o 
   6  10  13      158.19      211.99     21.44 o 
  -6  11  13       23.93       29.43     10.46 o 
  -5  11  13      230.17      213.13     21.10 o 
  -4  11  13       21.81       22.99      8.47 o 
  -3  11  13      196.54      203.31     27.95 o 
  -2  11  13      120.90      122.13     10.43 o 
  -1  11  13      126.56      119.46     12.47 o 
   0  11  13        4.51       13.94      5.73 o 
   1  11  13      628.99      666.08     24.41 o 
   2  11  13       10.78       12.85      7.11 o 
   3  11  13        2.88      -18.67      9.33 o 
   4  11  13       14.94       19.58     11.87 o 
   5  11  13      250.59      239.56     33.66 o 
  -4  12  13       81.07       72.44     14.06 o 
  -3  12  13       40.96       42.09     10.97 o 
  -2  12  13        0.32        7.25      5.41 o 
  -1  12  13        0.25       11.64      4.91 o 
   0  12  13      177.97      172.79     15.46 o 
   1  12  13      238.08      249.79     26.14 o 
   2  12  13      151.85      195.88     16.77 o 
   3  12  13       39.56       35.42     14.02 o 
  -1  13  13        0.29       -0.25      9.71 o 
   0  13  13       20.02       26.30      7.14 o 
 -10   0  14      319.57      366.01     55.44 o 
  -8   0  14      146.96      157.29     38.23 o 
  -6   0  14      403.77      373.36     24.19 o 
  -4   0  14      523.27      424.96     23.72 o 
  -2   0  14      268.89      256.84     15.72 o 
   0   0  14      118.92      124.88      9.82 o 
   2   0  14      275.98      272.00     12.75 o 
   4   0  14      678.45      640.58     18.36 o 
   6   0  14      537.06      526.14     23.75 o 
   8   0  14     1335.94     1354.14     41.37 o 
 -10   1  14       46.22       65.76     27.59 o 
  -9   1  14      225.44      233.99     28.61 o 
  -8   1  14        8.68        9.58     11.25 o 
  -7   1  14      105.55      101.84     12.29 o 
  -6   1  14        0.38        9.62      7.58 o 
  -5   1  14      172.89      163.22     12.36 o 
  -4   1  14       46.36       52.68      6.70 o 
  -3   1  14      100.49      114.98      7.45 o 
  -2   1  14     1599.81     1601.06     21.17 o 
  -1   1  14      801.93      759.08     13.88 o 
   0   1  14      303.83      328.97      9.33 o 
   1   1  14        1.23       -0.58      3.49 o 
   2   1  14     2085.53     1957.88     23.14 o 
   3   1  14      587.42      528.04     11.49 o 
   4   1  14     1096.86     1033.48     16.68 o 
   5   1  14      241.55      235.98     14.19 o 
   6   1  14      176.33      172.44     11.82 o 
   7   1  14      176.89      160.50     12.76 o 
   8   1  14        0.22       -6.15      6.81 o 
   9   1  14      322.91      322.60     20.38 o 
 -10   2  14      135.84      114.43     15.12 o 
  -9   2  14      149.48      149.28     15.63 o 
  -8   2  14       24.10       18.08     10.41 o 
  -7   2  14      219.14      204.42     15.51 o 
  -6   2  14      396.84      381.10     16.79 o 
  -5   2  14       24.04       18.86      8.23 o 
  -4   2  14        0.23        4.34      4.20 o 
  -3   2  14      219.24      196.03      8.22 o 
  -2   2  14        2.90        5.23      5.12 o 
  -1   2  14        0.18       -2.88      3.83 o 
   0   2  14       88.11       77.91      7.07 o 
   1   2  14      211.75      189.92      9.25 o 
   2   2  14        9.07       10.60      3.94 o 
   3   2  14      162.52      164.05      7.67 o 
   4   2  14     1718.39     1600.40     37.97 o 
   5   2  14      174.19      193.46     11.92 o 
   6   2  14      388.97      406.11     15.16 o 
   7   2  14        3.34       -1.84      5.87 o 
   8   2  14       72.84       71.68      9.93 o 
   9   2  14        0.29        3.46      8.65 o 
 -10   3  14      280.89      265.11     19.77 o 
  -9   3  14      108.06       97.17     14.03 o 
  -8   3  14       74.55       85.85     12.64 o 
  -7   3  14      292.61      335.34     23.22 o 
  -6   3  14        2.19       -1.58      8.47 o 
  -5   3  14       28.39       20.82      6.54 o 
  -4   3  14        5.31        4.22      4.60 o 
  -3   3  14      209.31      214.26      8.48 o 
  -2   3  14      750.29      738.26     13.61 o 
  -1   3  14      576.37      555.61     12.89 o 
   0   3  14       47.86       46.15      5.55 o 
   1   3  14        0.12        7.03      4.06 o 
   2   3  14        0.08        3.30      3.79 o 
   3   3  14       14.00        9.05      5.23 o 
   4   3  14      163.07      169.83     15.16 o 
   5   3  14       94.52      111.92     11.77 o 
   6   3  14      655.06      647.25     18.48 o 
   7   3  14      745.82      758.88     25.41 o 
   8   3  14       47.51       52.62      9.45 o 
   9   3  14       59.80       85.07     12.91 o 
 -10   4  14       26.06       51.12     19.54 o 
  -9   4  14       49.59       51.98     12.42 o 
  -8   4  14      168.22      188.71     15.50 o 
  -7   4  14       27.80       16.97      9.58 o 
  -6   4  14       11.47       12.47      8.57 o 
  -5   4  14      143.44      133.23     10.06 o 
  -4   4  14      437.15      387.20     13.13 o 
  -3   4  14     1036.71      978.28     16.80 o 
  -2   4  14        0.01        2.27      4.04 o 
  -1   4  14      707.64      700.44     15.21 o 
   0   4  14      335.65      321.89     11.55 o 
   1   4  14      230.60      247.96     10.08 o 
   2   4  14     1308.50     1257.22     24.37 o 
   3   4  14     1218.34     1123.39     23.27 o 
   4   4  14       87.87       70.09      8.21 o 
   5   4  14       18.04       22.13      7.66 o 
   6   4  14       94.33      113.82     12.56 o 
   7   4  14        2.67        2.30      7.49 o 
   8   4  14       61.99       52.43     13.73 o 
   9   4  14      114.53      114.32     17.91 o 
  -9   5  14       45.95       39.73     19.67 o 
  -8   5  14        2.09       13.66     12.56 o 
  -7   5  14       17.87       17.46      9.47 o 
  -6   5  14      309.78      284.66     12.97 o 
  -5   5  14      570.81      500.33     15.17 o 
  -4   5  14       16.85       12.68      5.70 o 
  -3   5  14        1.80        1.37      4.40 o 
  -2   5  14       89.79       81.41      6.95 o 
  -1   5  14     3582.47     3499.50     37.49 o 
   0   5  14       63.50       64.26      6.06 o 
   1   5  14      120.19      120.90     10.90 o 
   2   5  14      185.94      170.34     11.50 o 
   3   5  14        0.06        0.30      4.78 o 
   4   5  14      402.31      341.47     16.61 o 
   5   5  14      132.25      179.68     17.68 o 
   6   5  14      128.13      122.14     13.12 o 
   7   5  14       35.73       45.38     10.21 o 
   8   5  14        3.25        3.14     18.07 o 
  -9   6  14       87.21      106.67     17.12 o 
  -8   6  14      232.52      242.60     21.20 o 
  -7   6  14       77.37       80.36     14.46 o 
  -6   6  14       60.73       82.42     10.47 o 
  -5   6  14      116.56      116.20      9.62 o 
  -4   6  14      294.51      255.60     14.43 o 
  -3   6  14       84.70       81.44      7.44 o 
  -2   6  14      110.17      113.99      8.10 o 
  -1   6  14      680.81      672.84     14.58 o 
   0   6  14       20.07       16.77      5.11 o 
   1   6  14      132.10      113.87     10.00 o 
   2   6  14      102.45       94.03      9.20 o 
   3   6  14      114.92      114.60     10.21 o 
   4   6  14      163.08      129.96     13.06 o 
   5   6  14       91.34      110.28     12.11 o 
   6   6  14       26.97       23.82      8.68 o 
   7   6  14       44.90       47.73     12.35 o 
   8   6  14       19.39       -4.42     10.60 o 
  -9   7  14      252.20      266.20     30.32 o 
  -8   7  14      140.87      134.87     17.79 o 
  -7   7  14       80.35       86.26     11.02 o 
  -6   7  14        6.86       15.69      7.05 o 
  -5   7  14       72.27       83.56     10.03 o 
  -4   7  14      175.27      172.81     10.82 o 
  -3   7  14      283.50      278.44     10.85 o 
  -2   7  14      462.93      434.14     11.31 o 
  -1   7  14       27.23       35.35      6.07 o 
   0   7  14      731.53      719.69     19.34 o 
   1   7  14       52.05       49.55      7.86 o 
   2   7  14      907.91      925.69     22.53 o 
   3   7  14       17.06       21.66      6.44 o 
   4   7  14       75.53       94.21     11.36 o 
   5   7  14       34.25       43.24      9.41 o 
   6   7  14        1.05        7.04      4.64 o 
   7   7  14        5.63       12.65     11.32 o 
   8   7  14       90.98      114.08     17.67 o 
  -8   8  14        0.13       -9.22     16.57 o 
  -7   8  14       14.92       18.92      8.01 o 
  -6   8  14      112.34      113.76     13.55 o 
  -5   8  14      257.70      226.95     14.02 o 
  -4   8  14      574.11      512.77     15.34 o 
  -3   8  14     1535.06     1479.24     22.92 o 
  -2   8  14      406.49      374.49     11.42 o 
  -1   8  14      256.21      255.63     11.09 o 
   0   8  14      505.32      482.35     16.69 o 
   1   8  14      198.09      214.89     13.59 o 
   2   8  14       16.45       20.46      7.89 o 
   3   8  14       79.27      104.88     15.33 o 
   4   8  14       25.27       14.57      7.62 o 
   5   8  14       64.14      123.80     13.66 o 
   6   8  14       38.41       32.26      9.72 o 
   7   8  14       26.00       21.04     11.30 o 
  -7   9  14        1.22        6.17      9.63 o 
  -6   9  14      785.05      785.13     23.55 o 
  -5   9  14       49.77       57.87      9.09 o 
  -4   9  14      229.11      222.27     12.26 o 
  -3   9  14       22.95       21.08      5.97 o 
  -2   9  14       91.39       87.46      8.30 o 
  -1   9  14        8.94       16.20      5.79 o 
   0   9  14      261.17      254.24     13.92 o 
   1   9  14        1.95        5.77      5.70 o 
   2   9  14       13.80        9.70      8.15 o 
   3   9  14        5.99       11.69     11.25 o 
   4   9  14       34.84       42.12     12.07 o 
   5   9  14        3.08       24.29     19.28 o 
   6   9  14      168.80      188.65     21.32 o 
  -6  10  14        2.53       19.21      9.33 o 
  -5  10  14      537.63      515.60     19.24 o 
  -4  10  14       15.76       27.66      7.48 o 
  -3  10  14        6.92       12.50      6.06 o 
  -2  10  14      304.93      303.28     12.42 o 
  -1  10  14      149.09      154.96     11.65 o 
   0  10  14       31.44       28.27     12.32 o 
   1  10  14      837.89      829.79     23.41 o 
   2  10  14       68.91       58.08      8.58 o 
   3  10  14       73.82       63.75     14.06 o 
   4  10  14       19.45       27.66     12.18 o 
   5  10  14        1.16        2.84      9.90 o 
  -5  11  14       37.00       81.68     17.25 o 
  -4  11  14      553.28      546.92     20.96 o 
  -3  11  14        0.53        5.84      6.79 o 
  -2  11  14      516.72      512.57     16.27 o 
  -1  11  14        1.67       -0.59      5.47 o 
   0  11  14       15.48       11.93      8.04 o 
   1  11  14       27.57       27.08      8.86 o 
   2  11  14       38.75       41.88     19.05 o 
   3  11  14        0.40       12.90      7.45 o 
   4  11  14       18.55       32.43     26.54 o 
  -3  12  14       44.52       55.32      8.11 o 
  -2  12  14      122.13      111.24     18.57 o 
  -1  12  14        1.89        9.11      5.87 o 
   0  12  14      110.66       81.51     11.94 o 
   1  12  14      270.99      268.45     17.29 o 
   2  12  14        2.05       10.84     12.61 o 
  -9   0  15      614.09      535.76     61.14 o 
  -7   0  15       87.13       86.06     19.21 o 
  -5   0  15        4.05        0.37      7.44 o 
  -3   0  15     2086.24     1927.14     45.10 o 
  -1   0  15      642.95      597.77     17.72 o 
   1   0  15      163.55      178.16     11.45 o 
   3   0  15     1172.95     1015.36     39.14 o 
   5   0  15     1514.47     1542.02     39.43 o 
   7   0  15        6.20       18.68     10.15 o 
   9   0  15      181.69      189.40     56.03 o 
 -10   1  15        4.53        5.97     37.08 o 
  -9   1  15       17.29       35.82     24.28 o 
  -8   1  15      146.63      173.38     18.43 o 
  -7   1  15       70.33       81.10     14.46 o 
  -6   1  15        0.95        4.55     11.50 o 
  -5   1  15       61.76       42.00      9.28 o 
  -4   1  15      151.66      160.69      9.68 o 
  -3   1  15      390.25      368.49     12.40 o 
  -2   1  15      330.21      312.42     10.21 o 
  -1   1  15      178.38      157.43      7.83 o 
   0   1  15      172.54      190.06      8.17 o 
   1   1  15      655.76      623.22     14.40 o 
   2   1  15      410.74      396.12     10.09 o 
   3   1  15     1014.47      998.83     16.19 o 
   4   1  15        1.42        3.70      5.25 o 
   5   1  15       40.72       26.14      6.69 o 
   6   1  15       96.21       94.96      9.48 o 
   7   1  15        1.60       -8.16      5.64 o 
   8   1  15      170.13      187.35     13.93 o 
   9   1  15        0.19        0.37      7.57 o 
 -10   2  15        8.86       31.44     25.66 o 
  -9   2  15        4.04       24.75     14.95 o 
  -8   2  15        0.51       -3.11      9.81 o 
  -7   2  15        3.80       14.74      9.35 o 
  -6   2  15       17.46        4.17      8.83 o 
  -5   2  15       11.39        0.43      7.85 o 
  -4   2  15      108.33       94.18      7.43 o 
  -3   2  15      328.48      358.83     10.86 o 
  -2   2  15     1127.77     1064.04     17.57 o 
  -1   2  15        9.60       10.97      4.47 o 
   0   2  15     1605.15     1539.60     21.14 o 
   1   2  15     2563.32     2495.62     31.52 o 
   2   2  15      747.52      691.59     15.15 o 
   3   2  15      129.52      124.70      9.65 o 
   4   2  15       61.63       53.24      8.63 o 
   5   2  15       28.38       15.99     10.45 o 
   6   2  15        8.13        4.83      5.90 o 
   7   2  15      252.63      284.10     15.23 o 
   8   2  15       40.43       54.19      9.41 o 
   9   2  15      167.96      200.55     17.03 o 
 -10   3  15      340.50      322.44     34.63 o 
  -9   3  15        4.51        9.22     15.56 o 
  -8   3  15      281.84      249.23     24.56 o 
  -7   3  15      343.21      316.69     17.25 o 
  -6   3  15       57.03       50.16     10.44 o 
  -5   3  15      385.01      370.33     16.62 o 
  -4   3  15       65.64       63.29      7.70 o 
  -3   3  15        1.44        2.02      3.90 o 
  -2   3  15     1212.80     1163.36     18.81 o 
  -1   3  15        5.03        8.22      4.33 o 
   0   3  15      297.19      272.53      9.54 o 
   1   3  15      390.23      381.59     11.74 o 
   2   3  15     1062.91      973.35     24.24 o 
   3   3  15      371.87      340.68     16.78 o 
   4   3  15     1314.68     1215.27     25.11 o 
   5   3  15      393.85      359.93     17.11 o 
   6   3  15      360.40      374.79     18.13 o 
   7   3  15        1.77       16.71      8.39 o 
   8   3  15       23.63       21.38      9.31 o 
   9   3  15        1.93       19.13     16.85 o 
  -9   4  15        6.15       20.33     11.89 o 
  -8   4  15      184.59      189.14     15.81 o 
  -7   4  15       26.08       37.33     10.71 o 
  -6   4  15      263.84      255.19     15.93 o 
  -5   4  15        3.02       -6.20      5.08 o 
  -4   4  15      272.33      252.44     11.75 o 
  -3   4  15       43.66       44.13      5.87 o 
  -2   4  15      137.60      148.23      8.72 o 
  -1   4  15     1780.49     1711.58     23.68 o 
   0   4  15       39.57       41.23      5.29 o 
   1   4  15        0.06        3.01      4.78 o 
   2   4  15        0.02       -6.82      5.53 o 
   3   4  15      400.37      363.22     14.19 o 
   4   4  15      175.68      167.65     11.74 o 
   5   4  15      189.09      174.75     26.37 o 
   6   4  15      120.89      129.72     13.34 o 
   7   4  15      273.10      277.69     19.54 o 
   8   4  15       18.85       -0.32     12.07 o 
  -9   5  15      137.75      171.54     38.26 o 
  -8   5  15      132.95      139.20     20.93 o 
  -7   5  15      314.24      350.77     21.41 o 
  -6   5  15       42.33       30.43      7.64 o 
  -5   5  15      146.51      140.70     10.63 o 
  -4   5  15      108.19      128.06     10.50 o 
  -3   5  15      475.96      464.28     12.51 o 
  -2   5  15      272.14      249.65      9.36 o 
  -1   5  15      557.09      569.76     13.85 o 
   0   5  15        0.35        0.10      4.62 o 
   1   5  15       12.06       11.04      5.07 o 
   2   5  15      128.69      121.79     10.23 o 
   3   5  15       67.45       50.37      7.82 o 
   4   5  15      186.36      178.82     14.21 o 
   5   5  15      154.66      151.27     13.99 o 
   6   5  15      279.08      269.74     16.94 o 
   7   5  15        1.08       -5.60      7.80 o 
   8   5  15      312.72      276.91     25.16 o 
  -9   6  15        1.31        9.14     16.14 o 
  -8   6  15      184.28      193.05     16.19 o 
  -7   6  15      125.99      127.10     17.34 o 
  -6   6  15      229.38      220.26     12.95 o 
  -5   6  15        3.19        7.07      6.17 o 
  -4   6  15     1110.36     1025.64     26.85 o 
  -3   6  15       32.82       30.73      6.25 o 
  -2   6  15      523.67      494.87     13.28 o 
  -1   6  15        4.20       11.48      5.28 o 
   0   6  15      173.80      158.08     10.11 o 
   1   6  15      537.04      495.26     21.71 o 
   2   6  15        5.28        1.75      5.61 o 
   3   6  15       99.41       90.83      9.81 o 
   4   6  15        1.68       -0.81      6.63 o 
   5   6  15      449.34      404.04     20.13 o 
   6   6  15      245.49      243.23     18.04 o 
   7   6  15      244.57      219.15     17.99 o 
   8   6  15      176.38      168.20     20.80 o 
  -8   7  15       12.90       27.35     12.40 o 
  -7   7  15      134.38      150.93     12.22 o 
  -6   7  15        8.13       13.96      7.46 o 
  -5   7  15      204.64      188.75     12.10 o 
  -4   7  15      345.77      330.26     12.97 o 
  -3   7  15       99.89      110.88      8.70 o 
  -2   7  15        0.62       -3.21      3.79 o 
  -1   7  15      282.07      297.61     13.61 o 
   0   7  15      277.04      261.59     13.13 o 
   1   7  15       13.89       11.47      7.19 o 
   2   7  15        2.78        4.90      5.70 o 
   3   7  15      198.72      185.02     13.17 o 
   4   7  15      124.18      113.32     12.56 o 
   5   7  15       28.17       33.98      9.27 o 
   6   7  15       45.74       55.69     11.40 o 
   7   7  15       26.81       32.06     12.77 o 
  -8   8  15       18.60       44.96     19.74 o 
  -7   8  15       83.34       73.21     15.02 o 
  -6   8  15      528.95      527.94     17.08 o 
  -5   8  15       73.22       69.86      8.81 o 
  -4   8  15      121.95      136.53     14.03 o 
  -3   8  15       47.43       44.32      6.68 o 
  -2   8  15       70.63       67.65      7.63 o 
  -1   8  15      101.50       99.71      9.64 o 
   0   8  15      350.32      360.96     15.16 o 
   1   8  15        7.17        7.11      5.22 o 
   2   8  15      202.18      197.83     16.09 o 
   3   8  15        1.42        6.85      7.26 o 
   4   8  15        1.13        3.84      7.92 o 
   5   8  15       55.73       57.88     10.74 o 
   6   8  15       18.88       21.83      9.57 o 
  -7   9  15        5.88       13.71      9.79 o 
  -6   9  15       98.76      100.42     11.41 o 
  -5   9  15       11.24       12.77     12.31 o 
  -4   9  15       11.54       13.66      6.45 o 
  -3   9  15      380.24      367.66     13.41 o 
  -2   9  15        0.17       -2.50      4.65 o 
  -1   9  15        0.15        1.08      5.44 o 
   0   9  15      337.68      336.33     15.23 o 
   1   9  15       89.87       68.64      9.26 o 
   2   9  15       62.89       50.84      8.31 o 
   3   9  15        4.66        4.77     10.33 o 
   4   9  15       63.47       95.80     16.60 o 
   5   9  15       36.60       27.45     10.62 o 
   6   9  15      146.08      143.33     18.73 o 
  -6  10  15        2.71       33.75     19.39 o 
  -5  10  15        0.24        9.22      6.63 o 
  -4  10  15       70.76       81.35      9.76 o 
  -3  10  15        0.08       -1.15      5.65 o 
  -2  10  15       13.95       26.37      8.70 o 
  -1  10  15       20.02       18.97      7.78 o 
   0  10  15      129.72      111.41     11.15 o 
   1  10  15        0.16       -1.03      5.92 o 
   2  10  15       28.05       41.69      9.42 o 
   3  10  15       29.34       -6.82     10.96 o 
   4  10  15       73.45      107.58     16.98 o 
   5  10  15       62.34       84.39     15.25 o 
  -4  11  15       17.91       29.75     13.57 o 
  -3  11  15        0.27        4.30      6.28 o 
  -2  11  15        7.38        4.25      5.55 o 
  -1  11  15       95.04       99.32      9.22 o 
   0  11  15       26.77       18.83      7.13 o 
   1  11  15      506.48      492.16     21.65 o 
   2  11  15       11.28       23.20     16.13 o 
   3  11  15      175.25      206.04     21.72 o 
  -2  12  15      137.42      158.89     14.39 o 
  -1  12  15       38.03       15.98      9.02 o 
   0  12  15        0.91       12.03     22.67 o 
   1  12  15       38.20       65.34     10.61 o 
 -10   0  16      118.07      138.00     44.16 o 
  -8   0  16       58.24       74.97     32.21 o 
  -6   0  16       21.95       15.87     25.37 o 
  -4   0  16        8.96       12.51     11.28 o 
  -2   0  16       45.61       78.54     12.78 o 
   0   0  16      206.37      247.92     19.02 o 
   2   0  16     2284.51     2140.74     36.25 o 
   4   0  16       48.69       71.84     14.36 o 
   6   0  16      560.04      535.56     29.24 o 
   8   0  16        8.79        0.02      9.18 o 
 -10   1  16      240.73      215.52     33.85 o 
  -9   1  16       40.04       17.01     23.03 o 
  -8   1  16      135.94      121.11     17.47 o 
  -7   1  16      200.58      197.22     18.66 o 
  -6   1  16       27.44       26.35     12.24 o 
  -5   1  16       64.49       91.84     14.14 o 
  -4   1  16        2.89        1.72      5.49 o 
  -3   1  16     1392.89     1407.63     27.26 o 
  -2   1  16      300.66      261.12     13.42 o 
  -1   1  16      349.76      361.57     10.52 o 
   0   1  16     1708.12     1626.54     21.75 o 
   1   1  16     1389.91     1390.51     22.22 o 
   2   1  16      106.45      129.06      8.28 o 
   3   1  16     1771.49     1623.46     27.11 o 
   4   1  16        3.12        3.46      4.61 o 
   5   1  16      500.84      481.79     15.81 o 
   6   1  16        2.61        4.17      7.68 o 
   7   1  16        0.03        3.31      7.10 o 
   8   1  16       46.04       56.73      9.38 o 
  -9   2  16        1.36        3.73     20.82 o 
  -8   2  16      231.83      284.78     32.88 o 
  -7   2  16      346.98      342.47     21.41 o 
  -6   2  16       77.35       81.73     14.26 o 
  -5   2  16      522.60      507.43     18.37 o 
  -4   2  16      122.81      144.01      8.88 o 
  -3   2  16       52.35       63.51      6.38 o 
  -2   2  16     3222.10     2953.35     32.91 o 
  -1   2  16      230.78      212.91      9.16 o 
   0   2  16      432.96      454.87     11.50 o 
   1   2  16       12.95       18.29      4.85 o 
   2   2  16      114.40      128.21     12.11 o 
   3   2  16       17.79        6.08      7.09 o 
   4   2  16      688.36      647.94     20.65 o 
   5   2  16       54.29       54.86      9.69 o 
   6   2  16       89.29      118.61     12.83 o 
   7   2  16        3.62       -6.17      7.95 o 
   8   2  16       21.08       19.60     13.90 o 
  -9   3  16       61.00       50.57     15.85 o 
  -8   3  16        0.59        2.53     10.55 o 
  -7   3  16       84.08       84.77     12.45 o 
  -6   3  16       13.50       17.54     10.01 o 
  -5   3  16      343.03      292.39     15.56 o 
  -4   3  16       73.86       80.52      8.53 o 
  -3   3  16      125.66      127.46      8.17 o 
  -2   3  16      721.17      693.29     15.01 o 
  -1   3  16       19.75       12.29      5.71 o 
   0   3  16     1700.57     1565.76     22.27 o 
   1   3  16        0.64       11.82      4.83 o 
   2   3  16      520.84      543.34     18.78 o 
   3   3  16       37.33       21.38      6.32 o 
   4   3  16       42.05       59.89      8.31 o 
   5   3  16        3.08        4.99      7.27 o 
   6   3  16       94.46       86.91     11.74 o 
   7   3  16      241.12      228.08     17.34 o 
   8   3  16       62.34       44.06     10.86 o 
  -9   4  16       29.33       32.24     17.91 o 
  -8   4  16       21.57       29.84     11.80 o 
  -7   4  16      158.58      167.39     18.33 o 
  -6   4  16      218.39      220.09     15.40 o 
  -5   4  16        0.09       -6.53      7.85 o 
  -4   4  16      892.32      882.00     20.63 o 
  -3   4  16        1.27        5.96      4.49 o 
  -2   4  16       32.81       38.55      5.88 o 
  -1   4  16       31.99       42.41      5.69 o 
   0   4  16      312.90      284.80     11.43 o 
   1   4  16      187.51      174.43     11.60 o 
   2   4  16      623.78      639.42     18.17 o 
   3   4  16        3.95        4.38      5.45 o 
   4   4  16       79.79       93.09      9.73 o 
   5   4  16      736.02      668.81     27.53 o 
   6   4  16        0.18       -7.10      7.29 o 
   7   4  16      388.73      404.12     20.21 o 
   8   4  16        0.99        1.02     10.46 o 
  -9   5  16       26.31       25.55     22.11 o 
  -8   5  16       13.65       16.74     11.21 o 
  -7   5  16      147.35      156.32     15.21 o 
  -6   5  16       94.79       96.34     11.99 o 
  -5   5  16        1.12       -1.70      5.55 o 
  -4   5  16        0.02        1.57      5.31 o 
  -3   5  16       14.03        6.70      5.67 o 
  -2   5  16       38.95       40.41      6.16 o 
  -1   5  16     1168.93     1135.78     19.63 o 
   0   5  16       95.50       89.44      7.80 o 
   1   5  16      200.10      197.75     18.01 o 
   2   5  16       11.44       13.02      5.79 o 
   3   5  16       23.36       19.72      6.42 o 
   4   5  16       91.08       99.55     11.96 o 
   5   5  16       94.13      100.94     12.70 o 
   6   5  16      112.77      113.36     14.38 o 
   7   5  16        1.21        2.54      8.45 o 
  -8   6  16        3.50        9.90     12.70 o 
  -7   6  16        7.58       11.00     10.63 o 
  -6   6  16       49.86       46.28      9.37 o 
  -5   6  16       45.98       52.81      8.10 o 
  -4   6  16      361.30      323.45     13.12 o 
  -3   6  16       41.85       38.26      6.80 o 
  -2   6  16       40.04       37.23      6.50 o 
  -1   6  16      207.25      233.67     11.65 o 
   0   6  16       16.61       18.92      5.52 o 
   1   6  16       57.37       66.96     10.01 o 
   2   6  16        5.98        8.75      5.53 o 
   3   6  16      281.97      282.70     13.90 o 
   4   6  16       28.12       21.16      8.21 o 
   5   6  16        0.66       -1.22      7.63 o 
   6   6  16       41.92       46.70     13.25 o 
   7   6  16      140.78      148.75     15.79 o 
  -8   7  16      469.10      478.25     27.89 o 
  -7   7  16        8.51       26.07     11.70 o 
  -6   7  16      225.12      248.47     14.29 o 
  -5   7  16      345.82      362.05     14.53 o 
  -4   7  16        0.02        3.27      6.60 o 
  -3   7  16        1.75        9.17      5.21 o 
  -2   7  16      430.56      424.05     11.78 o 
  -1   7  16       38.74       22.35      6.55 o 
   0   7  16        2.12        7.92      5.56 o 
   1   7  16       78.68       74.35      8.13 o 
   2   7  16      120.26       98.30     10.70 o 
   3   7  16        6.24        2.49      5.96 o 
   4   7  16       52.09       53.96     10.37 o 
   5   7  16       64.64       79.69     12.31 o 
   6   7  16      860.97      864.65     28.93 o 
   7   7  16      240.90      229.56     23.06 o 
  -7   8  16        4.50        2.29     19.20 o 
  -6   8  16      126.25      140.95     11.48 o 
  -5   8  16       48.13       59.44      9.00 o 
  -4   8  16        0.62        7.29      6.00 o 
  -3   8  16       55.58       60.66      7.65 o 
  -2   8  16       55.79       53.37      7.36 o 
  -1   8  16       28.16       20.57      7.82 o 
   0   8  16      438.82      418.02     16.38 o 
   1   8  16       72.67       72.96      9.28 o 
   2   8  16       13.13       21.72     11.59 o 
   3   8  16        0.86        6.07      7.89 o 
   4   8  16       23.53       10.33      8.49 o 
   5   8  16        0.43        1.38      7.93 o 
   6   8  16        5.89        8.10      8.76 o 
  -6   9  16       48.70       66.51     10.21 o 
  -5   9  16      168.16      158.36     12.08 o 
  -4   9  16       46.30       44.32      7.94 o 
  -3   9  16      212.78      226.98     14.04 o 
  -2   9  16      115.93      126.11     15.87 o 
  -1   9  16        4.46        1.67      5.32 o 
   0   9  16        9.39       16.38      6.54 o 
   1   9  16        5.99        8.98      9.78 o 
   2   9  16       26.24       24.02      7.15 o 
   3   9  16       50.79       58.36     14.92 o 
   4   9  16      101.66      111.76     17.24 o 
   5   9  16       16.28       21.64     11.00 o 
  -5  10  16      328.89      361.95     18.77 o 
  -4  10  16       47.64       32.63     10.05 o 
  -3  10  16        7.66       12.29      6.33 o 
  -2  10  16       46.86       48.84      7.62 o 
  -1  10  16       61.00       58.42     11.52 o 
   0  10  16       12.34       22.45      7.10 o 
   1  10  16        0.29        4.56      6.52 o 
   2  10  16        1.16        7.06      7.33 o 
   3  10  16        0.70       12.67     12.23 o 
   4  10  16        5.03       29.66     12.75 o 
  -3  11  16       33.62       22.24      7.59 o 
  -2  11  16       24.48       24.06      8.18 o 
  -1  11  16      101.95      103.09     13.26 o 
   0  11  16      155.52      160.49     13.59 o 
   1  11  16       19.23       41.84      9.17 o 
   2  11  16       12.54       28.46      8.50 o 
  -9   0  17        6.30       18.01     33.39 o 
  -7   0  17      196.29      196.28     40.41 o 
  -5   0  17      291.34      315.49     40.06 o 
  -3   0  17     1845.30     1745.49     44.19 o 
  -1   0  17      219.59      189.38     17.17 o 
   1   0  17     2247.23     2068.16     47.39 o 
   3   0  17       22.61       21.13      9.82 o 
   5   0  17      102.71       89.63     21.70 o 
   7   0  17        9.34       24.34     17.31 o 
  -9   1  17      567.85      558.73     41.33 o 
  -8   1  17      418.74      465.50     38.05 o 
  -7   1  17      130.74      170.95     26.38 o 
  -6   1  17      289.72      263.80     19.88 o 
  -5   1  17       38.69       34.17     34.67 o 
  -4   1  17        1.91        2.71      6.58 o 
  -3   1  17     1503.43     1334.03     27.02 o 
  -2   1  17      737.32      734.04     20.05 o 
  -1   1  17      293.81      275.96     13.71 o 
   0   1  17      116.08      148.26     10.73 o 
   1   1  17        7.06       12.39      4.75 o 
   2   1  17      220.47      222.48     10.00 o 
   3   1  17       83.86      111.01     13.31 o 
   4   1  17      110.58      119.80     11.04 o 
   5   1  17       13.72       15.33      7.47 o 
   6   1  17       16.80       37.45     10.84 o 
   7   1  17       63.46       51.56     13.57 o 
   8   1  17       44.93       37.11     10.09 o 
  -9   2  17       91.11      102.31     26.76 o 
  -8   2  17       56.58       43.57     29.22 o 
  -7   2  17      366.88      332.84     29.42 o 
  -6   2  17       44.42       58.50     16.82 o 
  -5   2  17      194.48      160.10     17.04 o 
  -4   2  17      108.10       90.39      9.88 o 
  -3   2  17      274.51      280.03     14.03 o 
  -2   2  17        1.41       -0.16      4.75 o 
  -1   2  17       18.93       44.76      8.48 o 
   0   2  17      121.76      112.79      7.39 o 
   1   2  17      716.93      750.11     16.64 o 
   2   2  17      132.16      121.01      7.88 o 
   3   2  17      128.58      116.20      9.76 o 
   4   2  17        0.08       -1.43      5.06 o 
   5   2  17       53.22       30.58      8.55 o 
   6   2  17      159.78      163.88     14.80 o 
   7   2  17       48.42       35.42     10.07 o 
   8   2  17        9.81       22.91     11.58 o 
  -9   3  17        0.07        4.51     14.80 o 
  -8   3  17      289.78      296.45     37.76 o 
  -7   3  17        0.94       21.48     12.74 o 
  -6   3  17      343.31      346.77     21.62 o 
  -5   3  17       14.01       19.99      8.60 o 
  -4   3  17      788.15      737.48     21.06 o 
  -3   3  17      337.83      370.61     11.63 o 
  -2   3  17      285.75      283.93     10.58 o 
  -1   3  17      210.04      209.08     12.78 o 
   0   3  17       12.59        8.66      4.02 o 
   1   3  17      142.56      137.62      9.09 o 
   2   3  17      135.25      133.78     10.52 o 
   3   3  17        8.48       20.96      9.60 o 
   4   3  17      192.31      187.75     13.60 o 
   5   3  17        9.47       12.26      6.60 o 
   6   3  17        4.09       -5.16      7.77 o 
   7   3  17        0.85      -11.41      7.95 o 
   8   3  17       14.40       -0.58      8.89 o 
  -9   4  17      254.91      255.39     32.05 o 
  -8   4  17        5.87       11.55     13.66 o 
  -7   4  17      414.44      434.87     20.18 o 
  -6   4  17       88.72       96.51     12.16 o 
  -5   4  17       57.22       58.06     10.23 o 
  -4   4  17      143.73      142.64     10.62 o 
  -3   4  17       83.68       84.95      7.29 o 
  -2   4  17       46.47       69.59      6.94 o 
  -1   4  17      696.07      614.75     14.59 o 
   0   4  17       18.60       28.43      7.44 o 
   1   4  17       53.11       57.29      8.08 o 
   2   4  17      187.32      166.19     13.82 o 
   3   4  17        6.93        9.55      5.79 o 
   4   4  17        0.18       -3.81      5.41 o 
   5   4  17       34.51       55.18     12.31 o 
   6   4  17       78.22       77.81     11.99 o 
   7   4  17      105.82      123.56     14.68 o 
  -8   5  17        1.83       19.18     13.86 o 
  -7   5  17      247.89      229.70     16.91 o 
  -6   5  17       38.99       54.22     11.08 o 
  -5   5  17        4.11        6.82      8.33 o 
  -4   5  17      686.96      678.97     18.10 o 
  -3   5  17      103.93       77.41      9.89 o 
  -2   5  17       75.83       73.41      7.26 o 
  -1   5  17       32.80       35.41      5.78 o 
   0   5  17      497.01      449.25     14.00 o 
   1   5  17      342.57      339.23     14.54 o 
   2   5  17      525.01      480.11     16.95 o 
   3   5  17      154.12      140.52     11.81 o 
   4   5  17        1.75        3.07      5.83 o 
   5   5  17      200.92      236.31     24.74 o 
   6   5  17       44.78       64.19     11.58 o 
   7   5  17       60.08       48.01     13.64 o 
  -8   6  17       70.89       88.37     18.09 o 
  -7   6  17       15.15       24.43     13.93 o 
  -6   6  17      109.95      136.03     13.84 o 
  -5   6  17      340.93      337.75     14.56 o 
  -4   6  17       49.32       55.69      8.14 o 
  -3   6  17      178.39      177.70     11.44 o 
  -2   6  17      181.64      203.64     11.58 o 
  -1   6  17      210.85      221.17     11.62 o 
   0   6  17      246.96      239.70     11.53 o 
   1   6  17      363.84      369.96     14.92 o 
   2   6  17       55.94       74.22      9.55 o 
   3   6  17       37.15       50.68      8.54 o 
   4   6  17       95.45       87.15     12.89 o 
   5   6  17       21.26       25.49      9.33 o 
   6   6  17      433.71      453.90     26.14 o 
   7   6  17      305.81      354.93     21.17 o 
  -7   7  17       10.85       28.84     17.98 o 
  -6   7  17      106.21      103.38     10.91 o 
  -5   7  17      127.50      119.66     11.04 o 
  -4   7  17        5.08       11.13      6.06 o 
  -3   7  17        2.66        5.89      6.97 o 
  -2   7  17       43.38       46.54      7.83 o 
  -1   7  17      108.75      121.18     10.87 o 
   0   7  17        4.58        5.74      5.52 o 
   1   7  17       42.02       49.14      7.10 o 
   2   7  17        5.44       15.08      7.04 o 
   3   7  17      325.69      293.38     15.69 o 
   4   7  17        9.02        8.22      8.86 o 
   5   7  17       30.23       33.89      9.38 o 
   6   7  17      131.46      151.61     15.94 o 
  -6   8  17        8.42       24.45      8.49 o 
  -5   8  17       46.80       53.22      9.00 o 
  -4   8  17       37.36       38.30      7.85 o 
  -3   8  17       23.52       16.26      6.52 o 
  -2   8  17      152.05      151.90     13.47 o 
  -1   8  17        1.12       11.40      6.39 o 
   0   8  17      316.25      334.87     15.66 o 
   1   8  17      148.26      164.77     13.01 o 
   2   8  17      269.77      295.05     18.95 o 
   3   8  17       69.57       76.31     12.27 o 
   4   8  17      192.74      193.78     17.43 o 
   5   8  17      117.71      144.19     15.53 o 
  -6   9  17       41.86       56.46     10.19 o 
  -5   9  17       11.16       21.41      7.98 o 
  -4   9  17        3.77       15.71      7.36 o 
  -3   9  17       31.17       28.29      7.34 o 
  -2   9  17       64.59       69.11      9.36 o 
  -1   9  17      171.89      169.83     16.24 o 
   0   9  17      197.07      195.38     14.44 o 
   1   9  17      487.37      471.37     18.54 o 
   2   9  17       36.10       46.68      8.63 o 
   3   9  17       61.28       49.23     14.16 o 
   4   9  17        9.97       -0.72     11.78 o 
  -4  10  17        9.17       13.92      7.57 o 
  -3  10  17       14.62       17.82      7.16 o 
  -2  10  17       24.05       17.41      8.28 o 
  -1  10  17      105.64      101.97     10.93 o 
   0  10  17       29.53       35.72      8.94 o 
   1  10  17       53.75       55.66      9.79 o 
   2  10  17      169.91      206.23     17.35 o 
   3  10  17        6.20        5.90     11.09 o 
  -2  11  17       50.54       64.01     14.99 o 
  -1  11  17      111.67      122.77     11.81 o 
   0  11  17       47.44       72.82     19.22 o 
  -8   0  18      326.17      362.48     51.75 o 
  -6   0  18      208.91      179.53     36.98 o 
  -4   0  18        0.11       -7.90     26.64 o 
  -2   0  18      184.69      224.51     32.32 o 
   0   0  18        2.05       -0.28      9.68 o 
   2   0  18      288.18      273.11     17.98 o 
   4   0  18      208.76      190.30     27.58 o 
   6   0  18      188.21      197.62     29.92 o 
  -9   1  18      332.02      339.29     37.41 o 
  -8   1  18       18.40       -1.82     21.07 o 
  -7   1  18      340.65      331.71     33.01 o 
  -6   1  18       38.86       24.80     16.78 o 
  -5   1  18      157.77      146.57     22.05 o 
  -4   1  18        5.31       15.99      6.74 o 
  -3   1  18      118.89      103.73     10.58 o 
  -2   1  18        0.68        4.02      6.40 o 
  -1   1  18      109.13      106.72     11.37 o 
   0   1  18        1.37       -9.17      4.84 o 
   1   1  18      107.39      106.83      9.73 o 
   2   1  18      136.53      120.78     13.88 o 
   3   1  18        4.47        7.71      6.48 o 
   4   1  18       17.16       30.13     10.87 o 
   5   1  18      316.74      278.62     23.09 o 
   6   1  18        0.01       15.98      7.96 o 
   7   1  18      165.20      180.31     15.99 o 
  -9   2  18       79.48      133.86     28.29 o 
  -8   2  18      528.85      517.93     39.49 o 
  -7   2  18       17.22       24.23     14.27 o 
  -6   2  18      336.52      371.47     22.12 o 
  -5   2  18      378.03      418.55     30.04 o 
  -4   2  18        1.15       -3.44      9.01 o 
  -3   2  18       91.78       97.28     15.12 o 
  -2   2  18      271.33      241.51     15.67 o 
  -1   2  18        9.55        3.98      6.19 o 
   0   2  18       29.02       42.61      8.65 o 
   1   2  18        0.48        2.71      8.55 o 
   2   2  18        2.83       12.05      5.85 o 
   3   2  18       96.21       83.05     10.23 o 
   4   2  18      406.24      371.60     14.67 o 
   5   2  18       50.50       42.71      9.39 o 
   6   2  18       80.37       90.39     12.23 o 
   7   2  18       20.64       14.77      8.72 o 
  -8   3  18        0.03       32.30     14.61 o 
  -7   3  18       20.20       27.58     15.04 o 
  -6   3  18       45.10       71.22     14.33 o 
  -5   3  18       91.47      127.94     15.88 o 
  -4   3  18      117.24      118.97     19.61 o 
  -3   3  18       14.57       30.17      7.17 o 
  -2   3  18       28.49       31.40      5.78 o 
  -1   3  18       11.50       16.64      6.60 o 
   0   3  18       14.05       28.93      5.09 o 
   1   3  18        4.32       -8.65      6.45 o 
   2   3  18      708.22      680.94     19.14 o 
   3   3  18      331.59      350.58     14.52 o 
   4   3  18       91.04      102.88     10.38 o 
   5   3  18      253.90      286.36     32.32 o 
   6   3  18      175.86      139.93     14.41 o 
   7   3  18       26.31        2.14     10.07 o 
  -8   4  18        1.60      -21.69     11.54 o 
  -7   4  18       26.61       23.93     19.60 o 
  -6   4  18        7.78        0.55     23.41 o 
  -5   4  18      130.20      158.58     15.33 o 
  -4   4  18       82.49       63.11     11.62 o 
  -3   4  18      592.07      584.21     14.70 o 
  -2   4  18       72.68       63.63      7.34 o 
  -1   4  18      237.44      221.92     10.39 o 
   0   4  18        1.84       -4.64      3.69 o 
   1   4  18      207.38      197.22     13.00 o 
   2   4  18      179.79      159.98     13.96 o 
   3   4  18        2.99        6.16      5.89 o 
   4   4  18       13.56       11.80      6.90 o 
   5   4  18      191.75      205.65     16.65 o 
   6   4  18      406.91      403.93     20.47 o 
   7   4  18       16.58       18.14      9.55 o 
  -8   5  18      498.29      517.39     36.06 o 
  -7   5  18      974.56     1023.09     34.87 o 
  -6   5  18        5.85       29.37     10.31 o 
  -5   5  18       79.35      104.12     16.46 o 
  -4   5  18      372.03      372.86     16.06 o 
  -3   5  18        0.97        7.69     10.09 o 
  -2   5  18      292.47      302.04     11.66 o 
  -1   5  18       17.27       21.22      5.25 o 
   0   5  18      128.62      130.38     17.23 o 
   1   5  18        3.34       -1.83      4.47 o 
   2   5  18      186.03      218.08     13.99 o 
   3   5  18        4.29        4.73      6.11 o 
   4   5  18       81.42       94.03     10.74 o 
   5   5  18        0.72      -12.50      7.54 o 
   6   5  18       47.87       25.09     10.29 o 
  -7   6  18       29.09       29.10     12.73 o 
  -6   6  18        0.12       15.18     10.00 o 
  -5   6  18      183.63      196.30     15.21 o 
  -4   6  18      263.80      285.76     13.76 o 
  -3   6  18      130.93      149.66     12.62 o 
  -2   6  18        2.76        4.76      5.34 o 
  -1   6  18       46.29       49.45      7.06 o 
   0   6  18       58.69       63.82      7.55 o 
   1   6  18      464.57      470.60     15.14 o 
   2   6  18       16.88       10.71      6.59 o 
   3   6  18     1018.68      990.80     25.44 o 
   4   6  18      131.20      134.39     14.57 o 
   5   6  18       15.37       24.23      9.40 o 
   6   6  18       58.06       47.96     11.38 o 
  -7   7  18       28.81       46.88     26.32 o 
  -6   7  18        1.64       19.31     11.35 o 
  -5   7  18      167.62      170.75     12.79 o 
  -4   7  18       70.89       84.38      9.66 o 
  -3   7  18        1.66        0.45      7.36 o 
  -2   7  18       74.91       81.61      9.71 o 
  -1   7  18        0.14       -0.33      8.25 o 
   0   7  18      309.89      302.89     14.27 o 
   1   7  18        9.53        6.79      3.83 o 
   2   7  18        0.42       10.31      6.51 o 
   3   7  18       24.05       23.09      8.18 o 
   4   7  18       84.04       76.71     12.61 o 
   5   7  18       29.60       14.88      8.98 o 
  -6   8  18      214.11      235.38     18.73 o 
  -5   8  18      161.63      162.90     14.54 o 
  -4   8  18       30.10       30.02      7.75 o 
  -3   8  18       87.95       80.28      9.88 o 
  -2   8  18        5.29        2.53      6.26 o 
  -1   8  18       45.23       38.53      7.78 o 
   0   8  18       91.58       93.99     11.82 o 
   1   8  18       58.27       53.13      8.96 o 
   2   8  18        4.88       15.57      7.03 o 
   3   8  18       44.62       35.16     11.00 o 
   4   8  18      172.98      191.58     17.47 o 
  -5   9  18       57.50       89.00     18.67 o 
  -4   9  18       54.36       55.62     10.34 o 
  -3   9  18        0.06        1.63      6.99 o 
  -2   9  18       44.30       66.13      9.64 o 
  -1   9  18       39.87       42.88     10.59 o 
   0   9  18        1.01       17.88      6.81 o 
   1   9  18       56.87       58.87      9.64 o 
   2   9  18      318.25      330.23     17.10 o 
   3   9  18      133.85      136.04     19.78 o 
  -3  10  18       33.94       31.25      8.38 o 
  -2  10  18       38.30       24.30      8.00 o 
  -1  10  18      372.05      398.73     17.42 o 
   0  10  18       13.80       30.97      8.04 o 
   1  10  18      240.82      254.49     17.81 o 
   2  10  18        4.42       17.97     10.48 o 
  -7   0  19       43.28       97.43     33.31 o 
  -5   0  19        2.14       -2.87     21.82 o 
  -3   0  19      148.15      184.21     21.64 o 
  -1   0  19      164.57      181.45     18.48 o 
   1   0  19      756.35      684.33     27.77 o 
   3   0  19      281.53      334.16     34.56 o 
   5   0  19      283.31      310.05     36.35 o 
   7   0  19      134.72      148.37     27.19 o 
  -8   1  19       22.11       12.68     34.47 o 
  -7   1  19        1.36        5.73     18.54 o 
  -6   1  19        2.18        7.81     15.50 o 
  -5   1  19      177.90      237.35     26.23 o 
  -4   1  19      572.47      513.35     18.06 o 
  -3   1  19        6.36        9.14      6.59 o 
  -2   1  19      368.20      369.82     15.71 o 
  -1   1  19       71.63       87.00      9.56 o 
   0   1  19      233.85      258.05     14.26 o 
   1   1  19       61.89      101.49     19.88 o 
   2   1  19      300.63      279.95     12.61 o 
   3   1  19        0.58       -0.08     10.33 o 
   4   1  19      298.71      305.49     17.03 o 
   5   1  19        0.01        3.23      9.76 o 
   6   1  19       92.48       76.29     15.85 o 
   7   1  19       51.93       65.69     15.18 o 
  -8   2  19        0.83        0.99     20.21 o 
  -7   2  19      231.84      230.58     30.14 o 
  -6   2  19      199.96      246.64     32.10 o 
  -5   2  19       49.76       63.19     19.71 o 
  -4   2  19      142.20      166.88     15.76 o 
  -3   2  19       24.46       36.45      7.76 o 
  -2   2  19      137.95      148.63     16.43 o 
  -1   2  19       97.13       96.51     10.38 o 
   0   2  19        4.37       -1.18      6.80 o 
   1   2  19      454.99      458.66     19.90 o 
   2   2  19        8.83       12.32      7.29 o 
   3   2  19       52.20       30.54     14.69 o 
   4   2  19        1.95        9.77      6.95 o 
   5   2  19      313.08      342.20     17.56 o 
   6   2  19      183.64      224.97     17.63 o 
   7   2  19        4.01        3.92      8.52 o 
  -8   3  19       17.48       48.02     20.81 o 
  -7   3  19       12.62       16.58     14.00 o 
  -6   3  19       41.82       34.28     23.71 o 
  -5   3  19        0.18       19.33     15.16 o 
  -4   3  19       14.61       17.35     13.61 o 
  -3   3  19      252.40      260.58     14.42 o 
  -2   3  19       69.84       57.59      9.00 o 
  -1   3  19       22.79       31.19      7.41 o 
   0   3  19      163.46      150.07     13.74 o 
   1   3  19       33.65       33.85      5.72 o 
   2   3  19      263.12      265.81     13.34 o 
   3   3  19       43.72       49.02      8.04 o 
   4   3  19       99.30      100.78     10.61 o 
   5   3  19        2.40        4.14     10.80 o 
   6   3  19      122.98      115.78     21.14 o 
  -8   4  19      138.60      116.37     24.31 o 
  -7   4  19       20.99        7.66     13.87 o 
  -6   4  19        0.74       -2.51     11.92 o 
  -5   4  19        8.15       35.40     12.03 o 
  -4   4  19       15.52       21.52     13.28 o 
  -3   4  19       91.28       99.86     13.10 o 
  -2   4  19       31.26       42.41      6.37 o 
  -1   4  19      262.90      303.41     14.86 o 
   0   4  19       23.30       20.70      5.28 o 
   1   4  19        4.05        4.11      4.70 o 
   2   4  19       47.95       38.59      7.80 o 
   3   4  19      332.74      319.62     15.05 o 
   4   4  19       34.30       25.57      7.43 o 
   5   4  19       24.08       20.98     13.26 o 
   6   4  19       31.80       16.37      9.16 o 
  -7   5  19      257.55      276.16     30.26 o 
  -6   5  19       14.47       -1.98     12.44 o 
  -5   5  19      114.98      114.41     13.35 o 
  -4   5  19       23.17       20.44      9.46 o 
  -3   5  19      428.64      397.81     16.74 o 
  -2   5  19       34.02       36.23      6.25 o 
  -1   5  19       23.67       22.70      6.07 o 
   0   5  19      192.27      218.77     11.82 o 
   1   5  19       56.42       61.47      7.70 o 
   2   5  19       10.15        2.08      4.80 o 
   3   5  19      119.48      143.30     12.46 o 
   4   5  19      371.54      367.50     16.37 o 
   5   5  19       67.61       68.16     11.52 o 
   6   5  19       38.81       40.52     13.37 o 
  -7   6  19        2.05        9.42     11.66 o 
  -6   6  19       22.08       22.64     12.07 o 
  -5   6  19       39.73       46.65     13.06 o 
  -4   6  19      337.20      369.25     15.32 o 
  -3   6  19       28.98       39.56      8.46 o 
  -2   6  19       61.36       59.81      8.94 o 
  -1   6  19       22.66       13.47      7.15 o 
   0   6  19       26.96       19.88      8.79 o 
   1   6  19      388.08      375.73     14.73 o 
   2   6  19      180.18      185.90     13.98 o 
   3   6  19      144.43      162.07     13.55 o 
   4   6  19       38.88       47.89     12.48 o 
   5   6  19       31.69       18.50     10.29 o 
  -6   7  19       71.81       82.44     31.39 o 
  -5   7  19       30.60       36.71     17.64 o 
  -4   7  19       65.03       60.66      9.23 o 
  -3   7  19       72.46       84.87     11.65 o 
  -2   7  19      364.65      357.41     16.77 o 
  -1   7  19        1.23        3.89      6.36 o 
   0   7  19      124.04      126.59     11.65 o 
   1   7  19       53.46       42.55      9.19 o 
   2   7  19       76.82       58.41      8.43 o 
   3   7  19       62.20       49.28      9.61 o 
   4   7  19        4.91       11.44      9.44 o 
  -5   8  19       94.60      103.19     12.66 o 
  -4   8  19      233.75      238.70     18.20 o 
  -3   8  19        0.18        7.49      7.71 o 
  -2   8  19      393.78      375.40     16.73 o 
  -1   8  19       54.26       50.80     10.56 o 
   0   8  19      324.84      316.99     16.12 o 
   1   8  19        2.41        9.73      6.40 o 
   2   8  19      245.03      287.92     16.43 o 
   3   8  19       51.12       62.99     15.83 o 
   4   8  19       24.39       47.59     11.02 o 
  -4   9  19       34.96       29.52      8.92 o 
  -3   9  19       23.21       27.71     11.98 o 
  -2   9  19       13.03       14.39      6.94 o 
  -1   9  19       70.37       93.10     13.30 o 
   0   9  19      109.22      133.07     12.83 o 
   1   9  19       48.60       46.30      8.99 o 
   2   9  19       67.89       92.34     11.04 o 
  -8   0  20      223.92      254.85     45.51 o 
  -6   0  20      176.70      198.19     38.78 o 
  -4   0  20      108.13      130.65     17.69 o 
  -2   0  20      108.68      111.66     15.45 o 
   0   0  20       33.60       70.46     28.83 o 
   2   0  20      257.10      258.81     27.56 o 
   4   0  20      162.81       58.92     18.02 o 
   6   0  20        1.87       -1.72     15.74 o 
  -8   1  20       92.49      145.02     27.52 o 
  -7   1  20      102.62      149.50     26.06 o 
  -6   1  20       49.86       58.50     20.78 o 
  -5   1  20      230.18      318.58     34.92 o 
  -4   1  20      111.51      112.15     14.13 o 
  -3   1  20      358.57      382.46     16.34 o 
  -2   1  20        4.84        5.40      6.55 o 
  -1   1  20      162.14      182.01     13.05 o 
   0   1  20       16.91       23.24     18.43 o 
   1   1  20      283.76      298.37     28.61 o 
   2   1  20      121.20      111.79     12.42 o 
   3   1  20      113.09      125.83     13.16 o 
   4   1  20       11.30        3.74     11.23 o 
   5   1  20      172.49      237.38     23.49 o 
   6   1  20       76.81      120.31     18.72 o 
  -7   2  20        0.00      -19.31     16.92 o 
  -6   2  20       16.64       39.64     18.76 o 
  -5   2  20       79.36       90.75     19.26 o 
  -4   2  20      693.84      648.16     24.83 o 
  -3   2  20        1.33       17.91      6.98 o 
  -2   2  20      303.03      281.40     15.23 o 
  -1   2  20       51.87       47.09      8.34 o 
   0   2  20      256.33      253.32     18.06 o 
   1   2  20      222.58      227.85     16.52 o 
   2   2  20      169.39      138.66     20.95 o 
   3   2  20       43.26       51.74      9.39 o 
   4   2  20       84.51       83.23     12.15 o 
   5   2  20      172.51      152.77     27.59 o 
   6   2  20       91.52      129.36     18.49 o 
  -7   3  20       43.55       82.18     21.84 o 
  -6   3  20        6.05        7.90     27.56 o 
  -5   3  20      199.56      243.81     27.17 o 
  -4   3  20        0.80       15.40     13.56 o 
  -3   3  20      142.93      159.69     12.74 o 
  -2   3  20        1.88       18.10     10.92 o 
  -1   3  20      401.08      422.95     16.73 o 
   0   3  20       19.47       35.24     12.33 o 
   1   3  20      435.95      448.31     19.58 o 
   2   3  20      119.11      127.04     13.78 o 
   3   3  20      546.90      573.37     27.13 o 
   4   3  20       93.04      120.70     14.08 o 
   5   3  20      181.94      175.98     23.76 o 
   6   3  20       50.32       52.13     15.11 o 
  -7   4  20      335.38      391.93     32.71 o 
  -6   4  20      127.94      117.07     22.98 o 
  -5   4  20       11.16       14.18     16.79 o 
  -4   4  20      271.33      299.57     31.04 o 
  -3   4  20       30.64       52.50     10.90 o 
  -2   4  20      250.15      274.56     18.76 o 
  -1   4  20        0.10       10.29      7.28 o 
   0   4  20      942.28      866.16     27.00 o 
   1   4  20        4.80       10.08      5.06 o 
   2   4  20      334.15      330.55     15.09 o 
   3   4  20        9.80        8.94      6.74 o 
   4   4  20      491.42      484.96     18.30 o 
   5   4  20        0.98        1.93      8.11 o 
  -6   5  20      167.20      216.87     39.02 o 
  -5   5  20       91.18       63.39     19.74 o 
  -4   5  20       10.74       25.34     21.26 o 
  -3   5  20      242.81      268.96     23.31 o 
  -2   5  20        8.77        8.67      8.58 o 
  -1   5  20       97.03      108.75      9.42 o 
   0   5  20       37.16       31.22      6.64 o 
   1   5  20       51.78       54.28      8.79 o 
   2   5  20        7.42       -0.48      5.38 o 
   3   5  20        3.12       22.11      7.20 o 
   4   5  20      139.80      165.06     13.56 o 
   5   5  20        0.30        9.45      7.63 o 
  -6   6  20       38.21       60.28     18.77 o 
  -5   6  20        2.72       21.28     14.10 o 
  -4   6  20       19.91       29.36     10.76 o 
  -3   6  20       27.06       27.28      9.90 o 
  -2   6  20        4.12        9.45      6.33 o 
  -1   6  20      105.14      106.27      9.54 o 
   0   6  20       23.27       31.38      6.51 o 
   1   6  20        1.36        1.23      5.32 o 
   2   6  20        0.92        4.15      5.03 o 
   3   6  20      177.63      149.61     13.58 o 
   4   6  20        0.48        9.30     11.65 o 
  -5   7  20        0.98       20.96     11.05 o 
  -4   7  20       91.05       87.76     11.22 o 
  -3   7  20        6.75        5.26     11.06 o 
  -2   7  20       50.51       60.46     17.47 o 
  -1   7  20        6.52       21.30      7.19 o 
   0   7  20       80.63       90.40     14.99 o 
   1   7  20       10.17       12.60      6.34 o 
   2   7  20        2.03        2.32      5.37 o 
   3   7  20      168.02      165.28     14.36 o 
  -4   8  20       14.01       30.59      8.75 o 
  -3   8  20       76.77       80.30     11.78 o 
  -2   8  20      142.62      172.66     13.93 o 
  -1   8  20        3.86        6.74      9.84 o 
   0   8  20        2.04       -1.88      7.30 o 
   1   8  20       10.60       19.70      7.25 o 
   2   8  20       35.06       54.06      9.18 o 
  -2   9  20        1.26       12.42      8.75 o 
  -1   9  20       50.70       70.01     12.81 o 
   0   9  20      130.11      161.78     13.76 o 
  -7   0  21      273.72      347.12     49.56 o 
  -5   0  21      889.80      903.75     58.90 o 
  -3   0  21      341.94      340.12     22.55 o 
  -1   0  21      413.46      460.04     26.92 o 
   1   0  21      239.02      222.14     18.46 o 
   3   0  21      471.90      493.23     37.68 o 
   5   0  21      306.42      320.48     33.33 o 
  -7   1  21      308.68      340.12     45.02 o 
  -6   1  21       17.27       16.06     17.92 o 
  -5   1  21        0.62       33.19     17.60 o 
  -4   1  21      287.50      292.30     19.77 o 
  -3   1  21        0.18       -4.48      6.69 o 
  -2   1  21      285.45      309.68     15.30 o 
  -1   1  21       62.04      103.17     12.02 o 
   0   1  21      108.27      141.12     12.14 o 
   1   1  21      192.59      218.27     13.62 o 
   2   1  21       38.11       49.79      9.03 o 
   3   1  21        0.05       -3.25      6.29 o 
   4   1  21        1.82       -6.82      5.06 o 
   5   1  21      177.68      172.79     34.02 o 
  -7   2  21       33.18       51.93     19.08 o 
  -6   2  21        8.16       61.69     19.43 o 
  -5   2  21       67.99      113.98     42.04 o 
  -4   2  21       35.24       53.35     11.48 o 
  -3   2  21      233.62      255.52     15.30 o 
  -2   2  21       32.99       31.56      7.91 o 
  -1   2  21      153.92      191.45     13.72 o 
   0   2  21        5.65       10.52      6.13 o 
   1   2  21        2.02        7.60      6.85 o 
   2   2  21      190.04      214.99     17.51 o 
   3   2  21       95.76      104.62     12.83 o 
   4   2  21       74.96       65.98     11.45 o 
   5   2  21       13.20       -8.05      9.60 o 
  -7   3  21       57.94      111.39     23.40 o 
  -6   3  21      169.88      176.21     25.45 o 
  -5   3  21       57.19       45.73     17.37 o 
  -4   3  21      502.92      503.82     30.87 o 
  -3   3  21      136.05      159.44     16.09 o 
  -2   3  21      188.13      218.51     14.80 o 
  -1   3  21       16.02       18.09      7.26 o 
   0   3  21      143.58      150.59     14.81 o 
   1   3  21       50.34       44.94      9.52 o 
   2   3  21       22.81       22.67     15.15 o 
   3   3  21       66.94       77.37     14.32 o 
   4   3  21       46.29       56.94     12.37 o 
   5   3  21        9.86       41.02     12.87 o 
  -6   4  21      130.31      193.32     26.40 o 
  -5   4  21       92.84      105.00     20.53 o 
  -4   4  21       24.75       46.00     15.23 o 
  -3   4  21       82.11      115.03     14.44 o 
  -2   4  21        0.28        4.78      8.09 o 
  -1   4  21        1.39        2.99      7.65 o 
   0   4  21       25.41       30.89      8.73 o 
   1   4  21       11.98        1.22     10.25 o 
   2   4  21       13.05       17.55      8.18 o 
   3   4  21       32.10       31.13      9.66 o 
   4   4  21       97.93      136.63     14.76 o 
   5   4  21       14.24        5.85      9.91 o 
  -6   5  21      179.04      205.19     27.32 o 
  -5   5  21        8.92        5.43     12.96 o 
  -4   5  21        0.15        9.30     30.80 o 
  -3   5  21      174.13      227.10     24.56 o 
  -2   5  21       50.63       59.02     11.19 o 
  -1   5  21       25.07       16.73     15.66 o 
   0   5  21       22.94       25.19      8.44 o 
   1   5  21        8.62       17.07      8.09 o 
   2   5  21       32.56       44.20      7.29 o 
   3   5  21      163.79      202.24     14.96 o 
   4   5  21       27.33       26.80      7.87 o 
  -5   6  21       50.20       82.87     19.53 o 
  -4   6  21       43.56       64.45     17.35 o 
  -3   6  21      211.70      273.18     26.53 o 
  -2   6  21       63.06       59.43     17.73 o 
  -1   6  21       61.52       67.48     13.64 o 
   0   6  21      223.39      262.08     13.60 o 
   1   6  21      221.49      231.79     13.01 o 
   2   6  21       42.12       47.78      8.32 o 
   3   6  21      164.78      164.99     13.97 o 
  -4   7  21        0.15       28.44     10.51 o 
  -3   7  21       65.47       87.27     19.48 o 
  -2   7  21      121.78      113.33     11.57 o 
  -1   7  21      183.43      192.02     16.79 o 
   0   7  21       18.63       31.77      8.11 o 
   1   7  21       94.34       88.90      9.70 o 
   2   7  21       87.06       95.34      9.79 o 
  -2   8  21       49.20       41.62      8.98 o 
  -1   8  21       93.18       99.31     15.31 o 
   0   8  21      200.46      223.40     15.80 o 
  -6   0  22        0.71       28.37     26.88 o 
  -4   0  22        0.93       19.96     20.65 o 
  -2   0  22        4.99        4.44     10.03 o 
   0   0  22        6.14        1.63      8.78 o 
   2   0  22      325.26      363.05     33.41 o 
   4   0  22      182.55      136.09     27.38 o 
  -6   1  22       23.06       50.09     20.43 o 
  -5   1  22        0.27       13.20     15.33 o 
  -4   1  22       53.89       45.44     11.16 o 
  -3   1  22        0.01      -10.14      9.88 o 
  -2   1  22       97.43      105.45     11.46 o 
  -1   1  22        1.17        1.18      9.91 o 
   0   1  22       20.09       32.74     10.06 o 
   1   1  22       63.65       61.30      8.70 o 
   2   1  22        9.67        5.50      9.20 o 
   3   1  22       52.02       48.20      9.01 o 
   4   1  22        0.17       -2.59      7.99 o 
  -6   2  22       32.28       38.63     18.13 o 
  -5   2  22      318.34      314.10     30.52 o 
  -4   2  22       54.84       55.21     15.25 o 
  -3   2  22        3.80       22.96     10.03 o 
  -2   2  22       46.88       61.65     11.45 o 
  -1   2  22       33.25       31.89     12.57 o 
   0   2  22       21.18       23.50      7.23 o 
   1   2  22       42.00       30.23      9.28 o 
   2   2  22        9.38       -5.45      9.46 o 
   3   2  22       24.48       22.21     12.22 o 
   4   2  22       43.77       67.58     11.09 o 
  -6   3  22      223.13      239.28     28.37 o 
  -5   3  22      131.65      138.30     22.90 o 
  -4   3  22        7.66       25.15     14.58 o 
  -3   3  22        6.02       10.91      9.40 o 
  -2   3  22       87.21       94.65     11.31 o 
  -1   3  22       17.52       30.62      8.02 o 
   0   3  22        0.04        6.37      8.04 o 
   1   3  22       10.53       11.49      7.99 o 
   2   3  22       97.33      111.24     13.41 o 
   3   3  22      224.78      208.74     17.65 o 
   4   3  22       73.20      106.44     17.48 o 
  -5   4  22       41.44       39.12     16.19 o 
  -4   4  22       70.67       88.69     19.29 o 
  -3   4  22       17.21       36.91     10.73 o 
  -2   4  22       77.69      106.53     11.59 o 
  -1   4  22      196.92      208.46     17.35 o 
   0   4  22        0.03       -4.49      9.46 o 
   1   4  22       25.75       29.64      8.13 o 
   2   4  22       18.75       19.36      9.26 o 
   3   4  22      181.35      190.82     21.57 o 
   4   4  22        1.01       18.63      7.85 o 
  -5   5  22       18.63       37.46     15.28 o 
  -4   5  22      438.98      457.91     51.25 o 
  -3   5  22      174.07      202.80     23.79 o 
  -2   5  22        1.04        3.97      9.78 o 
  -1   5  22        2.51       15.83      8.19 o 
   0   5  22      117.25      114.52     14.21 o 
   1   5  22      126.35      117.85     14.10 o 
   2   5  22       31.68       29.51     11.67 o 
   3   5  22        2.21       10.40      8.28 o 
  -4   6  22       18.85       49.84     15.12 o 
  -3   6  22      252.47      306.64     32.95 o 
  -2   6  22        0.23       -1.06     12.97 o 
  -1   6  22      136.98       96.75     13.00 o 
   0   6  22        1.15       -8.41      7.81 o 
   1   6  22      182.85      173.09     16.63 o 
   2   6  22       15.77       15.67      9.64 o 
  -2   7  22      215.51      286.64     38.40 o 
  -1   7  22        1.11       18.67      9.04 o 
   0   7  22      298.42      345.51     16.64 o 
  -5   0  23      105.95      157.06     34.38 o 
  -3   0  23        2.45        2.18      9.40 o 
  -1   0  23       20.16       25.10     15.65 o 
   1   0  23      679.39      711.95     31.12 o 
   3   0  23      319.81      310.63     32.24 o 
  -5   1  23       10.60       44.56     16.30 o 
  -4   1  23       11.52       36.70     30.79 o 
  -3   1  23        0.44       21.54      7.72 o 
  -2   1  23      222.40      255.98     17.19 o 
  -1   1  23        1.65       10.59      6.95 o 
   0   1  23       75.35      109.81     17.12 o 
   1   1  23        0.15        7.24      9.14 o 
   2   1  23      478.68      452.94     21.00 o 
   3   1  23       16.27       32.52     22.32 o 
  -5   2  23       51.43       55.51     17.88 o 
  -4   2  23       12.55       33.34     10.44 o 
  -3   2  23       75.96      104.24     14.29 o 
  -2   2  23      105.12      141.95     14.92 o 
  -1   2  23      118.50      140.76     13.17 o 
   0   2  23        4.99        4.92     10.48 o 
   1   2  23       33.20       44.30     10.56 o 
   2   2  23      111.96      111.92     13.60 o 
   3   2  23      395.85      410.79     31.73 o 
  -5   3  23       95.05       79.14     18.98 o 
  -4   3  23       71.32      119.27     28.92 o 
  -3   3  23       58.00      101.57     19.12 o 
  -2   3  23        4.65        6.69      6.88 o 
  -1   3  23      544.47      571.35     20.98 o 
   0   3  23      113.48      116.52     14.21 o 
   1   3  23        2.80        1.13     12.28 o 
   2   3  23       43.22       50.00     10.54 o 
   3   3  23       27.16       29.60      9.34 o 
  -4   4  23      306.13      395.18     52.64 o 
  -3   4  23       86.79      105.24     17.38 o 
  -2   4  23       88.44      155.38     15.83 o 
  -1   4  23      170.82      199.79     17.54 o 
   0   4  23       30.86       41.19     10.17 o 
   1   4  23       92.00       82.09     12.93 o 
   2   4  23       68.78       69.90     11.55 o 
  -3   5  23      115.78      160.70     23.96 o 
  -2   5  23       26.60       30.88     19.94 o 
  -1   5  23       17.22       32.79      9.99 o 
   0   5  23      111.61      136.14     15.00 o 
   1   5  23       21.36       18.74      8.75 o 
  -4   0  24      482.47      569.54     45.96 o 
  -2   0  24     1461.20     1445.99     46.21 o 
   0   0  24      201.00      255.89     21.57 o 
   2   0  24       58.09       57.00     20.49 o 
  -4   1  24      374.13      419.70     32.56 o 
  -3   1  24       96.28      105.24     13.98 o 
  -2   1  24        7.03       22.86     10.07 o 
  -1   1  24      191.44      170.90     14.39 o 
   0   1  24       43.38       61.77      9.29 o 
   1   1  24       96.72       98.24     17.53 o 
   2   1  24       81.84       88.42     16.50 o 
  -3   2  24       82.23      110.83     14.39 o 
  -2   2  24        5.36       10.83     10.16 o 
  -1   2  24       12.80       21.54      8.42 o 
   0   2  24      376.16      383.47     30.87 o 
   1   2  24       28.18       31.40      9.79 o 
   2   2  24      144.61      165.95     28.24 o 
  -3   3  24      226.24      289.64     21.79 o 
  -2   3  24       75.35       98.69     13.67 o 
  -1   3  24       37.14       52.66     11.38 o 
   0   3  24      106.74      112.03     16.07 o 
   1   3  24       29.95       44.53     10.51 o 
  -1   4  24       14.10       26.39      9.26 o 
   0   4  24       78.90       82.55     20.45 o 
                                                 
